# Supplementary material for: Stratum-specific serum metabolic reprogramming in Saanen goats with graded Brucella serological reactivity under natural exposure
Source: Front Vet Sci. 2026 Jun 26;13:1866534. doi: 10.3389/fvets.2026.1866534 (PMC13354091; doi:10.3389/fvets.2026.1866534)
Supplement: Supplementary file 3 [file Table_1.XLSX]

## Sheet: Sheet2
Table SX. Quantitative profiling of all detected metabolites (meta_intensity_all).
This table provides the annotation information and relative quantification data for all metabolites detected and identified across the study samples. Each row represents one metabolite. Column definitions are as follows.
Compound_ID — A randomly assigned internal identifier for each metabolite entry, added for convenience of data retrieval and downstream analysis. This identifier carries no biological significance.
Name — The name of the metabolite as recorded in the reference database used for annotation.
Formula — The molecular formula of the metabolite.
Molecular Weight — The relative molecular mass of the metabolite.
RT [min] — The chromatographic retention time of the metabolite, expressed in minutes, as recorded during LC-MS/MS analysis.
Class (English) — The metabolite classification category in English, based on the chemical taxonomy used by the reference database.
Class (Chinese) — The metabolite classification category in Chinese, corresponding to the same taxonomy as the English class column.
Columns 9 onward (sample columns) — Each subsequent column represents one individual sample. The values reported are the relative quantification intensities of each metabolite in that sample, expressed as chromatographic peak areas extracted from the raw MS data. These values reflect relative rather than absolute abundance and were used as the basis for all downstream statistical analyses.
Note: Peak area values represent relative metabolite abundances and are not calibrated to absolute concentrations. All values were log₁₀-transformed and unit-variance (UV) normalized prior to statistical analysis.

## Sheet: meta_intensity_all
Compound_ID	Name	Formula	Molecular Weight	RT [min]	Class(English)	CAS	all_A1	all_A2	all_A3	all_A4	all_A5	all_A6	all_A7	all_A8	all_B9	all_B10	all_B11	all_B12	all_B13	all_B14	all_B15	all_B16	all_C17	all_C18	all_C19	all_C20	all_C21	all_C22	all_C23	all_C24	all_D25	all_QC1	all_QC2	all_QC3
Com_1_neg	Isoursodeoxycholic acid	C24H40O4	392.57	11.93	Bile Acids	"78919-26-3"	265400	2779000	43390000	654800	853000	195400	432900	639300	3208000	2601000	719200	635400	1536000	16850	178300	98540	484800	60660	394600	289000	177700	1279000	460000	174500	205000	2766000	2784000	2692000
Com_2_neg	Tauro-alpha-Muricholic acid sodium salt	C26H44NO7S.Na	537.69	9.01	Bile Acids	"25696-60-0"	52410000	25490000	7921000	31170000	17430000	17420000	48350000	20950000	9408000	6637000	17730000	14150000	102800000	56470000	32200000	96140000	70040000	18240000	24400000	15430000	69540000	19200000	23480000	61530000	82690000	39080000	39660000	37500000
Com_3_neg	Indolelactate	C11H11NO3	205.21	6.93	Indole And Its Derivatives	"1821-52-9"	22300	15760	22200	16140	24800	11510	21200	24120	54250	23910	20750	17880	22260	34480	46890	75040	30990	21160	20620	25480	35900	31340	30260	35410	45330	31590	27520	31430
Com_4_neg	Decanoic acid	C10H20O2	172.265	2.16	Fatty Acyls	"334-48-5"	1755000	1832000	3245000	3812000	3522000	3195000	3961000	3363000	3577000	3026000	4018000	4352000	3607000	3536000	3486000	4122000	3362000	3035000	3085000	3111000	3028000	4390000	2864000	3402000	3746000	3564000	3693000	3667000
Com_5_neg	12(S)-HETE	C20H32O3	320.466	13.03	Eicosanoid	"54397-83-0"	212600	682400	252600	116300	313000	42350	276500	274600	485500	455800	95030	236800	143900	342200	141900	280600	100000	140700	148000	320600	164400	160100	239500	259800	324200	266400	249500	256900
Com_6_neg	1-Methylhistamine	C6H13Cl2N3	198.09	0.95	Polyamine	"6481-48-7"	67840000	62900000	66540000	63180000	66390000	58530000	57990000	66670000	59840000	68320000	65480000	58630000	71230000	60440000	60420000	61470000	48040000	52500000	45330000	50500000	48530000	52860000	45020000	49980000	58470000	60910000	61650000	57690000
Com_7_neg	1-Caffeoylquinic Acid	C16H18O9	354.309	18.71	Organic Acid And Its Derivatives	"1241-87-8"	469300	642400	303800	514100	524500	524700	551300	548600	454400	530500	559000	498800	532200	518400	499800	471800	492800	550300	469300	479000	588900	462000	528200	483300	571900	455700	483500	481800
Com_8_neg	13-Hpotre(R)	C18H30O4	310.428	11.93	Eicosanoid	"121107-97-9"	13210	17300	11240	17060	14270	3566	23070	28600	8852	9839	7843	8331	5666	18420	7739	32040	7509	7330	5938	6722	6284	10480	4941	8019	10030	9517	8250	10390
Com_9_neg	13-HOTrE(r)	C18H30O3	294.429	11.34	Eicosanoid	"74784-20-6"	499100	452000	461400	470000	474200	476400	474300	497800	481900	480100	470200	470800	508700	497600	503500	485800	486900	475400	489800	516800	490500	504800	497400	484400	496500	473700	484400	499100
Com_10_neg	Taurochenodeoxycholic acid sodium salt	C26H44NO6S.Na	521.68	10.09	Bile Acids	"6009-98-9"	4780000	3055000	476600	3194000	2012000	1777000	6080000	4087000	1417000	4267000	2947000	2015000	8570000	6053000	13150000	14790000	10770000	3095000	2564000	1726000	7499000	4706000	5438000	6097000	8075000	5162000	5159000	4943000
Com_11_neg	o-Cresol	C7H8O	108.138	6.03	Phenols And Its Derivatives	"95-48-7"	4553	6120	2580	5721	11440	6623	18430	5645	11770	5006	3141	5867	7236	7723	8055	1667	8067	8248	3824	5535	5401	7508	2245	4654	3935	7178	3947	6553
Com_12_neg	D-Glucose 6-phosphate	C6H13O9P	260.136	0.92	Carbohydrates And Its Derivatives	"56-73-5"	75450	235400	100800	195400	171200	43460	111100	61720	147500	91000	191500	222800	114300	171100	125200	124300	96050	107200	125300	77120	285000	137400	63320	157600	161600	181100	151600	148500
Com_13_neg	UMP	C9H13N2O9P	324.181	1.037	Nucleotide And Its Derivates	"58-97-9"	17230	18870	13140	11480	12660	13390	15040	13690	14220	16230	12170	8734	14430	9460	16270	70660	19180	10900	39650	8808	13630	25000	13920	12650	9875	17230	11500	16550
Com_14_neg	L-Threonine	C4H9NO3	119.12	0.888	Amino Acid And Its Derivatives	"72-19-5"	125900	216500	296400	259100	190900	234800	257500	296400	228200	139000	126600	135300	151300	236800	293400	173700	315600	249600	377600	246400	298300	272800	308600	350000	405200	241100	235000	255800
Com_15_neg	Deoxyguanosine	C10H13N5O4	267.241	3.181	Nucleotide And Its Derivates	"961-07-9"	8847	10110	4676	11200	5224	3218	13770	2510	10496	15850	16300	13560	9754	11580	4222	17940	12290	8307	8687	11470	10730	16550	3614	2329	3088	12340	9980	11600
Com_16_neg	Homogentisic Acid	C8H8O4	168.15	4.059	Organic Acid And Its Derivatives	"451-13-8"	2907	4472	15550	14060	11100	6327	15130	13510	8614	6631	6744	7111	4853	3092	6539	5979	4188	6015	5905	11180	7140	8548	10690	11770	14920	4572	7728	7736
Com_17_neg	L-Asparagine	C4H8N2O3	132.12	0.843	Amino Acid And Its Derivatives	"70-47-3"	1328000	1432000	1623000	1243000	1722000	1351000	1331000	1492000	1472000	1123000	1271000	1131000	915200	1224000	1280000	1344000	1309000	1306000	1566000	1224000	1379000	1230000	1179000	1539000	1519000	1442000	1403000	1365000
Com_18_neg	15-Hete	C20H32O3	320.5	13.08	Eicosanoid	"54845-95-3"	202600	681500	258700	120900	298900	39010	269900	254800	500800	450000	97810	239900	137600	352900	142900	280300	98840	133200	146700	318000	164400	158800	241400	264200	327300	250800	257400	258900
Com_19_neg	Shikimic Acid	C7H10O5	174.15	5.24	Alcohols and polyols	"138-59-0"	176300	330600	931600	657600	452000	352400	307100	875900	2665000	693900	1201000	786200	6747000	1247000	1070000	1288000	1119000	1369000	1606000	898900	1633000	2014000	1280000	1450000	1964000	1462000	1424000	1367000
Com_20_neg	4-Hydroxyphenylacetate	C8H8O3	152.15	0.7	Phenols And Its Derivatives	"156-38-7"	612600	499000	512100	569000	594200	448800	461500	614400	537600	691600	487500	533100	462900	433900	494000	1073000	501000	564400	360200	501400	455200	705200	505000	510800	440800	536200	575400	651900
Com_21_neg	Erythronolactone	C4H6O4	118.09	4.03	Organoheterocyclic compounds	"15667-21-7"	181100	186100	294500	334400	240700	246400	292800	275800	155900	323900	251300	196700	282900	403500	694700	262000	190700	264700	160400	180500	204500	164300	301400	177600	221200	258100	294000	305700
Com_22_neg	Tartaric Acid	C4H6O6	150.09	0.96	Sugar Acids And Its Derivatives	"87-69-4"	49820	53830	30870	40190	32000	16720	25570	18510	29710	39840	23830	18940	19190	39870	33550	58330	30490	27120	20060	19090	19640	36470	14260	13390	19250	27250	25690	33190
Com_23_neg	Hydroxyphenyllactic acid	C9H10O4	182.17	5.07	Organic Acid And Its Derivatives	"306-23-0"	181500	151700	216400	159100	154200	104400	174500	195800	240000	163600	203700	75890	148000	272700	253200	454100	252300	193600	135600	160200	216100	207800	180100	222500	268500	208200	217500	204800
Com_24_neg	4-Hydroxyphenylethanol	C8H10O2	138.16	7.61	Phenols And Its Derivatives	"501-94-0"	877600	587800	800400	1146000	699600	753400	671100	761000	1137000	2039000	1154000	1596000	3918000	727400	910100	617700	909200	1188000	1083000	952000	1103000	1317000	1216000	1061000	1305000	1247000	1241000	1290000
Com_25_neg	5-Methoxysalicylic acid	C8H8O4	168.15	7.72	Organic Acid And Its Derivatives	"2612-02-4"	239700	278400	394700	148800	329200	108000	162500	148100	22450	42260	15860	25770	387500	46400	355800	60460	70510	100100	62670	45810	65010	102900	43050	58090	73270	138400	139700	143400
Com_26_neg	13,14-dihydro-15-keto-PGD2	C20H32O5	352.465	1.04	Eicosanoid	"59894-07-4"	111900	112400	72830	115400	93930	73410	142200	84830	142300	265200	140200	124900	84080	58500	88600	71920	96910	69280	151900	60170	54810	89990	70630	71740	91890	92450	90520	99140
Com_27_neg	4-Hydroxy-2-oxoglutaric acid	C5H6O6	162.098	0.74	Organic Acid And Its Derivatives	"1187-99-1"	720400	1055000	1103000	1247000	1044000	835500	956500	821400	1643000	1697000	1692000	1368000	917400	869100	479600	726300	774300	1150000	953200	739100	688400	1133000	759800	870600	956100	1146000	1108000	1103000
Com_28_neg	4-Methylpentanoate	C6H12O2	116.158	0.89	Organic Acid And Its Derivatives	"646-07-1"	46730	101700	152100	118300	57400	167900	180500	73110	123200	215600	100000	177500	136000	101700	148500	236700	190900	154000	87880	154500	129200	188700	139700	171400	167000	162000	145300	135300
Com_29_neg	beta-Hydroxyisobutyrate	C4H8O3	104.104	2.4	Organic Acid And Its Derivatives	"2068-83-9"	1054000	1342000	1911000	1843000	1560000	1154000	1728000	1552000	1170000	1483000	1753000	1406000	1362000	1495000	1134000	1781000	1207000	1025000	1001000	789200	901900	1282000	700100	1094000	1359000	1362000	1399000	1392000
Com_30_neg	Fructose	C6H12O6	180.063	0.92	Carbohydrates And Its Derivatives	"7660-25-5"	32330	15820	13790	25330	16770	19357	10130	26090	24883	15590	17840	33330	27360	46900	21570	32870	24080	35770	44400	18590	9455	29380	26710	23590	23830	27020	21540	20390
Com_31_neg	Undecanedioic acid	C11H20O4	216.27	8.77	Fatty Acyls	"1852-04-6"	169500	169000	155500	154100	144800	161300	162300	160500	150900	159500	140800	157200	148200	151800	140700	198300	148200	146900	155200	155100	144700	166400	151200	154800	175400	150000	156300	161500
Com_32_neg	D-Ribose	C5H10O5	150.13	0.92	Carbohydrates And Its Derivatives	"50-69-1"	97820	92320	74820	71990	60430	40170	62640	73710	65180	93500	72880	35620	75800	51810	55270	159500	42760	47950	41800	27390	32160	54100	34270	57630	57760	69430	59180	68110
Com_33_neg	2-Hydroxyphenylacetic acid	C8H8O3	152.15	6.399	Organic Acid And Its Derivatives	"614-75-5"	64210	80640	116100	85760	77730	80890	78140	92400	106200	104600	98600	79620	125900	53570	103200	74590	105100	103300	129000	102200	103600	155900	95050	124400	147800	106400	99590	89620
Com_34_neg	2-Hydroxy-3-methylbutanoic acid	C5H10O3	118.13	4.932	Fatty Acyls	"4026-18-0"	205000	131500	406200	296400	214100	238300	334700	383800	144900	194400	200000	188800	123300	201600	350600	1021000	396600	386700	304200	366300	456400	745400	393200	368800	461700	344200	335400	334000
Com_35_neg	orotidine-5-phosphate			2.75	Nucleotide And Its Derivates		69490	70320	55130	75050	48470	39970	67950	50610	5034	70530	61150	125500	84200	58650	50120	92190	68980	34610	52450	65940	36380	81460	35380	33080	37120	63930	61120	60360
Com_36_neg	2-Oxoadipic acid	C6H8O5	160.125	8.05	Organic Acid And Its Derivatives	"3184-35-8"	24830	27620	25970	25850	21370	19910	20770	23100	35960	34080	28050	26290	20160	23680	23890	24960	16850	29920	19650	18690	24780	27720	20230	24060	21180	22410	20900	21310
Com_37_neg	Oleoyl-L-alpha-lysophosphatidic acid	C21H41O7P	436.258	13.2	Phospholipid	"22556-62-3"	72800	76200	104600	67110	35890	22970	46810	28190	23560	82550	11700	19680	15780	38160	18560	42630	40720	35330	29950	49060	40460	86420	32480	36460	48160	38790	43140	40130
Com_38_neg	Phosphonotyrosine	C9H12NO6P	261.168	0.94	Amino Acid And Its Derivatives	"21820-51-9"	5076	5111	5728	3085	9219	4962	8136	8201	6993	9485	3431	7622	2164	3039	8326	8649	3122	8799	9919	12670	12770	12000	11940	6544	12340	7650	7178	10720
Com_39_neg	N-Propionylglycine	C5H9NO3	131.13	2.08	Amino Acid And Its Derivatives	"21709-90-0"	178900	244800	78650	87440	164300	25580	120300	166800	340200	377300	340600	451800	18600	90150	35320	211500	70150	129600	47120	37080	61100	174700	26670	35440	38900	156500	153100	145500
Com_40_neg	O-Desmethylnaproxen	C13H12O3	216.233	11.86	Benzene and substituted derivatives	"52079-10-4"	18130	12210	8905	8950	13290	6892	7762	9480	11750	13260	7352	13590	10010	9291	9785	22120	6522	10460	9137	8308	7285	8781	11000	12410	7566	8452	12100	8459
Com_41_neg	Nelarabine	C11H15N5O5	297.267	4.11	Others	"121032-29-9"	39200	36720	37500	25720	32420	15460	31520	23790	31120	46750	36200	24520	29520	26570	32630	30530	22810	45290	27730	38310	35810	30810	23170	28810	36320	32510	37020	35540
Com_42_neg	N-Oleoyl Glycine	C20H37NO3	339.513	14.62	Organic Acid And Its Derivatives	"2601-90-3"	12590	12880	9554	5957	4877	4607	7728	5196	9898	14750	6976	7474	2652	3432	3571	8205	2082	3373	4771	4000	3999	5784	2599	3456	3845	5904	6937	6178
Com_43_neg	N-Acetylvaline	C7H13NO3	159.183	4.41	Amino Acid And Its Derivatives	"3067-19-4"	9058	5763	3132	3029	4582	2739	4384	4208	13100	17270	37490	20550	11460	3710	3837	3334	2081	2616	1431	4335	1340	2040	5005	2278	3762	6693	9095	5984
Com_44_neg	Carbamoylphosphate	CH2NO5P--	139.004	0.86	Organic Acid And Its Derivatives	"590-55-6"	6333	9084	7548	11540	11510	10510	9224	7547	4894	4789	4304	4989	3203	5355	13230	12400	9087	7566	10020	6400	347800	7014	11680	12130	15280	20920	16810	23110
Com_45_neg	Butylmalonic acid	C7H12O4	160.168	0.7	Organic Acid And Its Derivatives	"534-59-8"	2572000	3378000	4071000	4619000	3951000	3017000	3623000	2821000	6528000	7200000	6724000	5299000	3244000	3205000	1710000	2925000	2701000	4431000	3693000	2557000	2452000	4515000	2613000	3041000	3768000	4060000	4528000	4473000
Com_46_neg	Anthranilic acid	C7H7NO2	137.14	1.44	Benzoic Acid And Its Derivatives	"118-92-3"	90160	61130	65700	63640	47850	42570	66990	41050	49870	59470	28430	23120	48680	40050	47820	29020	44210	39350	21340	53400	46550	40990	40170	62220	88440	54460	61970	51500
Com_47_neg	Alloxan	C4H4N2O5	160.085	0.7	Organoheterocyclic compounds	"2244-11-3"	10660000	13120000	15240000	16880000	14470000	12600000	13590000	11080000	22340000	23540000	24010000	19190000	12260000	12510000	6891000	10980000	11620000	16370000	13370000	9919000	10270000	15660000	9464000	12050000	13220000	15230000	15970000	16250000
Com_48_neg	allantoate	C4H8N4O4	176.131	1.06	Organic Acid And Its Derivatives		359100	236100	155000	240900	259800	213900	220600	204700	161200	225400	301300	149200	182100	263700	139400	138300	115800	238800	138100	84170	98880	88570	78770	135500	175500	204000	169600	180400
Com_49_neg	cis-4-Hydroxy-D-proline	C5H9NO3	131.13	2.26	Organic Acid And Its Derivatives	"2584-71-6"	175600	148600	235700	193200	166300	152100	193600	205700	173700	135900	86010	106800	137400	167400	172400	126400	200800	159700	145700	149600	163700	171800	137200	206100	235700	174200	179500	165300
Com_50_neg	8(R)-Hydroxy-(5Z,9E,11Z,14Z)-eicosatetraenoic acid	C20H32O3	320.466	13.08	Eicosanoid	"105500-09-2"	257400	796500	288800	139200	356400	45450	312000	301600	571100	522700	108700	276600	170600	394900	157000	322900	117900	164000	177900	375800	191000	192400	283500	307500	380400	305400	299800	316800
Com_51_neg	6-Phospho-D-glucono-1,5-lactone	C6H11O9P	258.12	0.97	Sugar Acids And Its Derivatives	"2641-81-8"	13820	25620	27190	33480	17730	24100	23120	17400	22510	38170	26470	40000	27780	25030	23260	59210	47860	33550	24200	17810	23770	27040	24800	18310	28790	25530	24120	29320
Com_52_neg	6-Phospho-D-gluconate	C6H13O10P	276.135	0.98	Sugar Acids And Its Derivatives	"921-62-0"	65950	129900	236500	210100	153300	231300	210800	145400	209500	315800	194500	235700	225300	180700	253600	325100	219300	266300	147700	250900	214800	324000	245900	235300	263700	222500	215800	234600
Com_53_neg	acetoacetate	C4H6O3	102.089	1.69	Organic Acid And Its Derivatives	"541-50-4"	59800	23650	41910	76090	37530	49200	53960	27130	30210	25030	53640	113500	58260	43960	34100	55760	42340	72780	36690	39330	37990	126200	35780	34380	45980	45500	55110	45390
Com_54_neg	Acetyl phosphate	C2H5O5P	140.032	0.9	Organic Acid And Its Derivatives	"590-54-5"	13470	7058	4330	12700	15040	8903	10190	8505	24220	9210	18180	16760	11301	6202	16540	9240	21710	31100	32950	31910	36140	23440	35150	24430	29730	17150	22980	17130
Com_55_neg	9,10-Dihome	C18H34O4	314.46	11.33	Eicosanoid	"53734-70-6"	2977	3251	2998	3250	3867	3169	2711	3407	4565	2880	3940	3381	4328	4121	4764	13360	4089	3857	3596	3062	3575	4553	3394	2775	4156	4062	3821	2920
Com_56_neg	9(S)-HPODE	C18H32O4	312.444	10.83	Fatty Acyls	"29774-12-7"	3661	3269	3635	3314	1763	2299	2277	2833	1660	2907	1073	1945	6006	4693	2974	2317	3491	5713	3531	2676	2241	4396	2983	4044	5356	3185	3613	4679
Com_57_neg	N-Acetylglucosamine 1-phosphate	C8H16NO9P	301.1	0.91	Carbohydrates And Its Derivatives		17000	32360	32410	19490	25190	17400	27530	23340	19830	38780	21580	18150	21170	18960	16960	29600	14300	20360	16620	15300	28680	26670	16140	14600	26540	28440	23790	18280
Com_58_neg	Adrenochrome	C9H9NO3	179.17	5.84	Organoheterocyclic compounds	"54-06-8"	20810000	16020000	39100000	37790000	29570000	30130000	36090000	20680000	25780000	22720000	32590000	17990000	36280000	28010000	32530000	25160000	29780000	17340000	30160000	22280000	24720000	30430000	28610000	36100000	41900000	29420000	29540000	29820000
Com_59_neg	5-Oxo-ETE	C20H30O3	318.4	12.48	Fatty Acyls	"126432-17-5"	3313	7704	6226	5073	8355	2558	10550	12680	19860	7045	6820	8287	4322	6809	9384	4930	2853	4318	5909	10140	6718	4513	7238	6466	7728	7646	7316	6812
Com_60_neg	Allolithocholic acid	C24H40O3	376.579	11.18	Bile Acids	"2276-93-9"	3932000	4124000	3402000	2711000	3223000	3474000	4280000	2680000	4480000	3511000	3764000	3325000	4394000	3073000	3743000	5732000	3931000	3874000	4521000	6870000	3085000	3972000	3045000	3555000	2674000	1645000	1683000	1638000
Com_61_neg	Isolithocholic acid	C24H40O3	376.579	13.06	Bile Acids	"1534-35-6"	33490	29590	14470	29280	19220	19890	24090	32780	33170	41150	28800	29700	28250	34040	33000	20390	29300	21610	20210	21730	25390	24440	34660	39320	42270	33580	30920	29090
Com_62_neg	L-Erythrulose	C4H8O4	120.1	1.04	Carbohydrates And Its Derivatives	"533-50-6"	27370	16680	20470	25270	19230	17740	22460	20410	21490	32110	22190	10290	22120	11420	23100	40000	26270	12010	9274	8253	11620	12450	11510	16010	19900	24740	20670	17980
Com_63_neg	D-Mannose 6-phosphate	C6H13O9P	260.14	0.87	Carbohydrates And Its Derivatives	"3672-15-9"	67510	216400	101000	206000	156000	43700	115900	47570	142500	107900	196000	178800	129800	153400	124400	128600	103500	109100	137900	53650	224600	171700	47020	123800	147900	148000	142900	138800
Com_64_neg	4-Hydroxy-6-methyl-2-pyrone	C6H6O3	126.11	0.84	Organoheterocyclic compounds	"675-10-5"	167500	89500	126300	117400	88910	50620	71530	115600	70530	111900	96070	87410	132300	161400	132600	136100	148500	47230	56550	54910	183300	66370	79390	80020	95360	102200	100400	98400
Com_65_neg	Ethyl myristate	C16H32O2	256.42	15.68	Fatty Acyls	"124-06-1"	4189000	2805000	3160000	2100000	2072000	2145000	2571000	2109000	2897000	3016000	1954000	2892000	1834000	2444000	2979000	2370000	1700000	2133000	1321000	2368000	1992000	2261000	1827000	2111000	2073000	2506000	2902000	2405000
Com_66_neg	Isocitrate	C6H8O7	192.12	1.46	Organic Acid And Its Derivatives	"320-77-4"	3807000	8802000	8178000	6463000	8586000	4942000	8886000	6321000	13040000	17140000	10140000	13100000	5048000	4499000	1830000	7329000	4894000	7725000	8174000	4576000	5400000	8099000	4412000	5779000	6420000	7042000	7573000	7339000
Com_67_neg	3-Oxo-7alpha,12alpha-hydroxy-5beta-cholanoic acid	C24H38O5	406.562	10.321	Bile Acids	"2304-89-4"	16300	161300	858300	105700	75570	18400	45750	54538	45080	35180	35010	8354	26200	49642	36215	3355	18895	1269	12430	8575	21252	54100	11517	17131	26011	75600	72810	65670
Com_68_neg	Ursodeoxycholic acid	C24H40O4	392.57	10.538	Bile Acids	"128-13-2"	9648	40220	71330	15640	16980	16800	22300	25450	119300	206100	57230	42850	99580	18280	38530	29030	30790	41280	34870	54490	39970	71690	41240	34850	34760	52950	53290	56430
Com_69_neg	Alpha-Muricholic acid	C24H40O5	408.578	9.513	Bile Acids	"2393-58-0"	4060	20160	95880	17640	29660	19650	29200	19999	43370	25360	38610	29140	347500	73420	21900	13410	13160	11900	2811	16470	4763	30570	19950	23540	24290	39000	44830	45610
Com_70_neg	Glycodeoxycholic acid	C26H43NO5	449.628	10.677	Bile Acids	"360-65-6"	53840	5064000	745000	1219000	650100	1293000	1873000	1900000	11410000	3162000	4567000	3536000	207800	21470	169100	140100	153000	262800	3816000	608900	140800	3428000	118900	145700	190200	1921000	1958000	1957000
Com_71_neg	23-Norcholic acid	C23H38O5	394.548	9.62	Bile Acids	"60696-62-0"	4228	5280	12620	3341	5369	1830	1893	1794	3387	4253	1696	2871	2400	1523	3518	10447	3501	4072	3453	3811	2928	3732	2981	3368	4446	1755	1977	2295
Com_72_neg	N alpha-Acetyl-L-Arginine	C8H16N4O3	216.238	1.03	Amino Acid And Its Derivatives	"155-84-0"	5123	10850	8883	4774	4382	5085	5621	4620	9012	4754	7996	5891	4617	4114	5628	5478	3887	3859	5534	4335	5887	4395	4067	4119	5677	4251	5891	5807
Com_73_neg	Orotic Acid	C5H4N2O4	156.096	1.15	Pyrimidines and pyrimidine derivatives	"65-86-1"	211000	146300	126700	164600	138800	154700	141900	147400	126900	113200	133500	108900	148800	167000	176900	53570	130200	156400	177600	111000	162100	138000	177200	215800	161600	135900	213800	149700
Com_74_neg	L-Fucose	C6H12O5	164.156	0.98	Carbohydrates And Its Derivatives	"2438-80-4"	17840	17100	11850	26150	23920	8412	16840	23390	20310	25850	24830	14090	15630	13190	8480	19730	32830	13410	20600	14670	8205	18160	7504	14870	15680	10570	16970	22410
Com_75_neg	Prostaglandin B2	C20H30O4	334.45	0.7	Hormones	"13367-85-6"	5255	6190	4650	4712	6099	6121	10260	5702	5142	5244	3501	10430	5376	5121	6100	8380	9133	11000	5467	3710	6009	8783	9251	4803	7921	5886	3238	5815
Com_76_neg	D-Glucuronic acid	C6H10O7	194.14	0.894	Sugar Acids And Its Derivatives	"6556-12-3"	945500	1272000	622500	698200	1141000	330400	568300	1171000	1192000	552600	1281000	615500	1033000	1530000	639400	232900	232000	473100	728400	513700	549900	497500	569600	851400	901500	775600	850700	713800
Com_77_neg	4-Hydroxy-3-methylbenzoic acid	C8H8O3	152.15	6.597	Benzoic Acid And Its Derivatives	"499-76-3"	41320	24640	39070	49600	18200	16840	25140	29570	42610	35490	24810	20980	49690	29570	26840	27480	37530	34910	49280	43980	43650	63940	46460	36520	62950	36190	46910	33030
Com_78_neg	L-Lactic acid	C3H6O3	90.08	1.487	Organic Acid And Its Derivatives	"79-33-4"	211200	190400	212500	158400	194700	165200	205600	257200	359700	256700	151900	166500	230100	143400	198900	163900	162600	166200	139000	106400	171400	153300	170600	190300	203200	170400	174900	162700
Com_79_neg	L-Malate	C4H6O5	134.09	1.089	Tca Cycle	"97-67-6"	1002000	1386000	1958000	794300	916900	921300	1346000	1030000	1247000	2130000	915800	957300	732600	815500	1018000	1193000	774300	1064000	884600	876800	1275000	1022000	559200	999000	1274000	1224000	1215000	1163000
Com_80_neg	Ureidosuccinic acid	C5H8N2O5	176.13	1.031	Amino Acid And Its Derivatives	"923-37-5"	909500	698900	531300	676300	737400	729100	636600	597300	493700	594600	914200	468300	477000	676600	490300	416800	412200	694100	397300	265100	363400	359800	249200	406300	493500	561900	542300	554000
Com_81_neg	L-Gulono-1,4-lactone	C6H10O6	178.14	0.948	Sugar Acids And Its Derivatives	"1128-23-0"	4096	4794	4586	4025	2250	2991	3812	4975	4511	5267	1902	2199	6069	3917	3169	4751	3477	6962	1810	3020	3750	3435	2086	4081	4750	2789	6391	4053
Com_82_neg	3-Methyladipic acid	C7H12O4	160.17	5.747	Fatty Acyls	"3058-01-3"	355800	319400	535500	435700	359500	390900	460900	251500	231400	316600	199100	239700	408900	272700	382400	228600	568900	404300	477600	365200	419400	531600	448800	493600	571500	421700	411800	390400
Com_83_neg	1,3,5-Trimethylpyrazole	C6H10N2	110.16	18.25	Organoheterocyclic compounds	"1072-91-9"	183000	185600	178700	188200	187000	173200	165100	165800	162500	157100	160700	177200	163000	171800	166500	169700	184900	172000	207300	192400	196600	187200	186000	195300	198400	187500	162200	195900
Com_84_neg	Taurocholic acid sodium salt hydrate	C26H45NO7SNa	537.68	8.96	Bile Acids	"345909-26-4"	219300	101500	25460	124000	67840	63010	180200	69510	33530	21390	65310	50990	483000	232200	116800	391200	296400	64690	95550	52750	293700	66040	91270	261100	351800	147700	161100	153000
Com_85_neg	Erucic acid	C22H42O2	338.568	2.37	Fatty Acyls	"112-86-7"	6938	11640	13300	9833	13050	3942	13530	15010	7860	16570	6326	6040	10570	15280	14220	7858	13850	16830	13800	9878	10460	10130	12700	14300	15870	9707	11950	9109
Com_86_neg	Prostaglandin E1	C20H34O5	354.481	11.97	Hormones	"745-65-3"	2757	6691	4541	1649	6583	3598	3893	3772	6948	9120	1967	4491	2186	5645	4109	5479	1635	4438	3441	8034	4377	1754	3024	3721	7647	5829	5489	4603
Com_87_neg	Phosphocreatine	C4H10N3O5P	211.113	0.91	Organic Acid And Its Derivatives	"67-07-2"	2406	4416	5288	3822	5266	2915	4013	3518	4218	5723	2567	3483	3061	4111	4518	10746	3753	2311	7327	5782	3999	3798	3203	3477	3198	3565	3823	4991
Com_88_neg	L-Histidine	C6H9N3O2	155.15	0.76	Amino Acid And Its Derivatives	"71-00-1"	324500	322700	285600	302900	300300	238400	301100	326200	172600	278000	240900	261100	247300	415600	345300	290500	318600	281100	361500	251500	331700	285000	298900	369000	435400	316000	311000	311500
Com_89_neg	D-threo-Isocitric acid	C6H8O7	192.124	1.41	Organic Acid And Its Derivatives	"6061-97-8"	160000	388400	484000	242000	318990	443500	330500	350900	533300	593900	728600	542500	256100	286400	54370	184800	171200	442800	451500	103400	191300	501600	169600	152400	226800	541500	283100	376200
Com_90_neg	Stearic acid	C18H36O2	284.477	2.27	Fatty Acyls	"57-11-4"	1028000	909300	1671000	1210000	1009000	861800	1212000	1467000	953200	686400	397900	513900	775400	990700	1054000	695200	1268000	947400	927200	829100	966600	1153000	848600	1288000	1715000	1074000	1015000	963600
Com_91_neg	Anthranilate O-Hexosyl-O-Hexoside			14.89	Benzoic Acid And Its Derivatives		2551	2884	6652	4700	2150	2304	3489	4476	1426	5104	4273	2743	4034	4078	4278	1495	2036	3972	1551	2395	2178	5971	3671	4617	4443	3577	3126	2714
Com_92_neg	D-Glyceraldehyde 3-phosphate	C3H7O6P	170.058	7.37	Organic Acid And Its Derivatives	"591-57-1"	7396	7983	4611	6111	5008	6365	7823	5379	6228	5996	5314	5927	8317	5605	7767	9118	8484	3530	3987	4646	5982	4839	4968	3668	7028	6194	6025	9919
Com_93_neg	DL-o-Tyrosine	C9H11NO3	181.189	1.81	Organic Acid And Its Derivatives	"2370-61-8"	682000	664100	1022000	686700	644900	610500	655900	953800	792900	366000	443200	401900	540200	848900	632400	529800	1026000	603600	811300	493400	599000	600200	728900	688800	979600	672000	547800	679800
Com_94_neg	D-Lactic acid	C3H6O3	90.08	1.44	Organic Acid And Its Derivatives	"10326-41-7"	258000	236800	269000	176900	247800	209500	194700	311500	410200	298500	201600	209100	251600	178500	264800	196900	184100	184300	189800	166200	217200	186600	161300	223500	253300	223500	238300	210800
Com_95_neg	Dihydroxyacetone phosphate	C3H7O6P	170.058	0.9	Carbohydrates And Its Derivatives	"57-04-5"	5292	5913	7402	8034	7219	12230	6118	2984	4531	6000	5185	5023	12290	6102	5917	7429	3122	3055	33690	6472	40060	3915	4824	3861	7986	7089	11810	10550
Com_96_neg	3,4-Dihydroxymandelic acid	C8H8O5	184.146	8.68	Organic Acid And Its Derivatives	"775-01-9"	94750	99090	77300	119000	109400	61210	72040	74540	56590	47410	56870	54810	39160	88870	100800	94310	50410	76450	76620	68910	58730	89820	58070	65730	54830	67120	64320	78470
Com_97_neg	D-Ribose 5-phophate	C5H11O8P	230.11	0.89	Organic Acid And Its Derivatives	"207671-46-3"	40760	57260	55600	62770	49920	73980	57900	37890	36320	52740	55120	53060	66540	28290	55640	67300	44390	44220	37880	34230	39830	46870	35450	43370	51060	50480	58080	37450
Com_98_neg	D-Mannitol	C6H14O6	182.172	18.79	Sugar Alcohols	"69-65-8"	80830	153000	77240	149000	118000	134200	142200	88300	155300	141800	101500	78470	84010	141500	74450	75450	88180	154200	136000	95330	111900	134200	68460	132500	151800	158400	83260	150300
Com_99_neg	D-Xylulose 5-phosphate	C5H11O8P	230.11	0.9	Carbohydrates And Its Derivatives	"4212-65-1"	45860	33000	37440	87370	47820	49610	49920	37810	36700	23320	42850	50000	35720	38070	57900	19910	20430	24750	33060	29650	38670	23020	41530	39340	39660	36120	25710	31230
Com_100_neg	D-Xylonate	C5H10O6	166.129	0.91	Organic Acid And Its Derivatives	"526-91-0"	162200	144200	108000	184600	126700	84730	141900	161400	142600	238100	310900	154700	206100	157000	135100	162900	98240	124000	174500	85100	117200	120700	142900	142400	176100	164800	174800	166900
Com_101_neg	dUMP	C9H13N2O8P	308.182	0.92	Nucleotide And Its Derivates	"964-26-1"	3908	7057	8746	6653	7534	4952	9561	7598	7564	10303	8234	9228	6600	16720	31100	5195	6773	7585	9690	10030	7474	6266	13090	5559	4709	10670	6077	8330
Com_102_neg	Ethylmalonate	C5H8O4	132.115	6.37	Organic Acid And Its Derivatives	"601-75-2"	8497	7663	16180	6973	10280	7618	13960	15440	11610	12040	6968	8813	7458	9073	12280	22630	12390	10500	9801	12770	14240	15520	11250	13120	17500	10250	11550	11350
Com_103_neg	Thymidine 3,5-cyclic monophosphate	C10H13N2O7P	304.193	4.2	Nucleotide And Its Derivates	"6453-60-7"	4839	5941	7134	5604	5207	5099	8968	3909	6806	5823	6246	3806	4858	4992	3299	3952	3486	3157	3361	4471	3776	4047	2030	4114	5805	5545	5314	4631
Com_104_neg	2-Methylpentanedioic acid	C6H10O4	146.14	5.012	Organic Acid And Its Derivatives	"617-62-9"	136600	79150	93760	133900	71760	123100	174900	76190	248000	137900	134500	229900	130900	109700	76050	74720	111100	129700	73260	78760	88200	106500	79470	99280	130200	110000	118200	111500
Com_105_neg	Methylmalonate	C4H6O4	118.09	1.938	Organic Acid And Its Derivatives	"516-05-2"	320500	399200	361200	225900	226700	165100	295700	257500	333600	485200	208200	425200	214600	286100	277700	445500	172400	221400	216200	188500	219900	226800	192500	230600	280300	294900	284600	277800
Com_106_neg	Dulcitol	C6H14O6	182.17	0.897	Carbohydrates And Its Derivatives	"608-66-2"	8315	6306	14710	7305	9710	10030	13080	11970	14900	20800	13750	17890	10680	12550	23650	21060	23350	25830	12370	19960	17260	16720	13080	11500	20290	17350	7627	11650
Com_107_neg	DL-Panthenol	C9H19NO4	205.25	4.647	Fatty Acyls	"16485-10-2"	16540	5511	11780	7685	1965	7597	4471	3918	3543	13120	10130	1694	3750	12260	9930	12690	2128	14490	8925	9502	7321	12720	6497	4877	13880	11350	10450	12450
Com_108_neg	Sebacic acid	C10H18O4	202.248	8.111	Organic Acid And Its Derivatives	"111-20-6"	344200	414700	512600	540400	430100	425700	482200	492800	380600	338500	279000	329700	346900	416800	371900	351300	446200	341300	510700	355600	451400	471900	379400	431000	497700	425500	399500	415700
Com_109_neg	Tiglic acid	C5H8O2	100.116	1.07	Fatty Acyls	"80-59-1"	744200	2139000	3435000	2852000	2077000	3196000	3882000	2042000	3107000	5498000	3354000	4514000	3449000	2433000	3541000	5271000	4806000	3676000	2140000	3286000	3012000	5179000	3216000	3327000	3442000	3445000	3528000	3335000
Com_110_neg	4-Hydroxyphenylpyruvate	C9H8O4	180.16	1.38	Benzene and substituted derivatives	"156-39-8"	93740	99240	122800	73900	77840	79840	100300	92730	97440	103600	79360	99490	123200	81340	98530	109600	103900	93250	69500	75740	77990	100600	74040	63600	104600	104000	112900	113200
Com_111_neg	Cinnamoylglycine	C11H11NO3	205.21	7.32	Amino Acid And Its Derivatives	"16534-24-0"	67320	50910	84590	87570	113500	36750	127800	70900	69020	31940	69530	42920	10040	47570	43030	77840	32660	27870	41820	20980	24120	80050	23640	35480	41410	57870	56100	55570
Com_112_neg	Oxaloacetate	C4H4O5	132.072	0.71	Organic Acid And Its Derivatives	"328-42-7"	643900	964100	1019000	1081000	924400	807700	916700	777300	1456000	1565000	1598000	1198000	702500	775100	440300	711200	668100	950300	838000	601800	630600	1098000	636400	722800	750800	964500	1009000	1009000
Com_113_neg	Tolfenamic acid	C14H12ClNO2	261.7	2.15	Benzoic Acid And Its Derivatives	"13710-19-5"	56170	68670	267700	414200	362200	283800	431400	292300	334900	197800	472000	626600	321200	314300	224700	435700	227100	221700	188200	198600	180600	605600	156400	294900	394500	349200	316900	310200
Com_114_neg	3-PRENYL-4-HYDROXYACETOPHENONE	C13H16O2	204.26	3.76	Ketones	"26932-05-8"	9353	3458	19740	7380	21240	15390	27810	13407	7314	10830	4331	6763	7766	17430	14680	11880	9513	7238	9493	6666	6895	6788	3317	11930	14940	11840	10510	8630
Com_115_neg	alpha-Benzylsuccinic acid	C11H12O4	208.211	0.71	Organic Acid And Its Derivatives	"884-33-3"	37400	68020	74740	58910	67070	48040	39920	36800	61810	83180	65150	95320	58060	76240	64690	133000	66900	71200	79670	60520	33340	53070	45170	72210	68650	79220	53470	69090
Com_116_neg	5-Methoxytryptophol	C11H13NO2	191.23	3.77	Organoheterocyclic compounds	"712-09-4"	210300	158100	72720	84340	56970	55120	98830	91580	35270	108000	61380	76300	130700	162400	105600	139100	105600	110100	134900	84790	81900	115200	76330	86150	101800	103200	111800	109100
Com_117_neg	6-Sialyllactose	C23H39NO19	633.551	0.73	Carbohydrates And Its Derivatives	"35890-39-2"	21440	11660	9091	13120	4716	5855	6519	5788	18150	18510	21000	11270	18800	13100	7250	6162	9459	9458	3630	4704	4376	6173	7253	7964	6879	11960	9771	10500
Com_118_neg	2-Hydroxyisocaproic Acid	C6H12O3	132.158	6.39	Fatty Acyls	"498-36-2"	5235	4613	9771	4554	5029	4003	7879	10930	7859	7911	3879	3519	3111	5854	8322	16590	5875	6982	6522	4549	8888	13160	6368	8812	10700	8240	9582	8323
Com_119_neg	Terephthalic Acid	C8H6O4	166.131	5.7	Benzoic Acid And Its Derivatives	"100-21-0"	551300	491000	503400	610500	574500	566200	421000	518900	503400	527200	491900	492600	382400	523800	503600	451100	532500	510200	598700	561900	526800	541300	528200	571100	617300	601500	525500	506400
Com_120_neg	Glycylglycine	C4H8N2O3	132.12	0.8	Amino Acid And Its Derivatives	"556-50-3"	5874	2727	2002	4202	3696	3104	5151	2795	2012	4850	5236	3706	2393	3523	6898	3794	4502	2376	6828	2187	6215	3245	4136	3872	2421	1662	2736	2541
Com_121_neg	Allitol	C6H14O6	182.172	0.91	Sugar Alcohols	"488-44-8"	15650	20440	22670	23280	14070	30260	29440	17340	17160	35860	21340	40710	24400	29330	38600	40490	41470	37700	24270	30110	19370	39600	27790	32660	28150	27170	25090	24010
Com_122_neg	Undecylenic acid	C11H20O2	184.28	6.665	Fatty Acyls	"112-38-9"	1627000	1842000	1063000	2080000	2135000	1064000	1341000	879300	1797000	1200000	1197000	1104000	1312000	1034000	1773000	2615000	1489000	1651000	1110000	1008000	962000	1354000	1015000	1169000	1554000	1692000	1688000	1686000
Com_123_neg	scyllo-Inositol	C6H12O6	180.16	0.853	Carbohydrates And Its Derivatives	"488-59-5"	115400	127700	94890	79010	82210	117400	161200	147500	121100	107900	134500	124100	124900	99180	100400	150000	86060	96340	90620	148800	147900	157200	193300	127700	115200	125100	128100	95590
Com_124_neg	Succinic acid	C4H6O4	118.09	1.936	Tca Cycle	"110-15-6"	1094000	1317000	1177000	803900	784200	646300	977700	923600	1209000	1685000	766900	1499000	805800	955400	1014000	1646000	665300	853800	719100	699800	766400	783200	650900	773600	1002000	1021000	998800	1005000
Com_125_neg	Thymidine	C10H14N2O5	242.23	4.289	Nucleotide And Its Derivates	"50-89-5"	3865	3370	4584	5075	4520	3661	3874	4443	5743	7162	7073	3722	3040	5474	6209	3541	4775	4683	3662	2706	4043	4244	4715	3116	5131	3550	4958	4617
Com_126_neg	Xanthurenic Acid	C10H7NO4	205.17	4.977	Organic Acid And Its Derivatives	"59-00-7"	179300	178400	135700	172300	118900	120200	168200	243000	127000	99840	104200	125800	144400	190700	179000	142400	171800	111200	168800	101100	120900	126900	120300	160900	183900	142700	154100	152000
Com_127_neg	cis-Aconitic acid	C6H6O6	174.11	1.766	Tca Cycle	"585-84-2"	270700	505700	484900	495000	498100	319800	515200	314800	683500	808100	563800	809200	304500	291100	199800	371100	347100	445000	437800	318400	449100	539300	322300	462500	479500	446700	482100	477300
Com_128_neg	2,3-Dihydroxybenzoic acid	C7H6O4	154.12	5.963	Benzoic Acid And Its Derivatives	"303-38-8"	485000	599800	790700	869500	508000	532900	615100	568400	151700	214700	117000	157900	446300	414200	638400	162300	231700	210800	286800	241500	283700	264800	253200	250000	310000	394400	377800	375300
Com_129_neg	D-Glucopyranose	C6H12O6	180.156	0.87	Carbohydrates And Its Derivatives	"28905-12-6"	29820	38640	17840	19700	31460	14080	26940	36040	19420	24990	24920	46630	19200	38190	23310	26700	26120	34640	39200	27450	34050	35790	38640	29500	33640	20610	26760	20660
Com_130_neg	Pyruvic Acid	C3H4O3	88.062	1.78	Tca Cycle	"127-17-3"	9108	11120	14500	12480	11550	8879	5031	9723	13690	13320	10710	12260	10690	13940	10730	10560	13990	9209	8494	10510	7496	11530	7152	9603	9941	22610	11410	10780
Com_131_neg	Pyrophosphate	H4O7P2	177.975	0.97	Others	"2466-09-3"	62250	66510	46470	205000	120800	71310	91200	68180	100900	97500	112200	180300	163200	101200	170600	88730	209200	200000	251400	129000	202700	161300	295600	265100	173000	147000	166700	170900
Com_132_neg	Prostaglandin G2	C20H32O6	368.465	2.69	Hormones	"51982-36-6"	16900	19370	15570	18360	12210	11240	18110	10920	19051	18310	16280	31060	15400	15310	12720	20920	17110	9812	14750	16720	10130	19660	9094	6632	7525	15140	15950	17820
Com_133_neg	1-Dodecanol	C12H26O	186.33	6.18	Fatty Acyls	"112-53-8"	65800	45910	47010	76040	50390	49770	47830	48010	60520	66620	98680	118600	56630	51880	54900	1183000	47970	56990	53450	58400	50770	63370	53640	53520	72940	66460	54900	59570
Com_134_neg	Succinic anhydride	C4H4O3	100.07	1.02	Organic Acid And Its Derivatives	"108-30-5"	730700	2026000	3316000	2933000	2073000	3105000	3898000	1979000	2934000	5228000	3190000	4255000	3397000	2323000	3487000	5109000	4614000	3481000	2023000	3129000	2856000	5159000	3138000	3010000	3400000	3468000	3321000	3149000
Com_135_neg	Hydantoin-5-propionic acid	C6H8N2O4	172.14	2.18	Organoheterocyclic compounds	"5624-26-0"	1818000	1991000	3343000	4242000	3832000	3495000	4143000	3537000	3882000	3376000	4384000	4727000	3809000	3680000	3495000	4424000	3529000	3274000	3104000	3194000	3224000	4647000	2925000	3636000	3979000	3669000	4029000	3819000
Com_136_neg	Dimethylmalonic acid	C5H8O4	132.11	0.68	Organic Acid And Its Derivatives	"595-46-0"	277900	396200	440900	449200	361500	333000	369900	332100	616200	649600	732500	508600	357400	327400	199700	279600	299900	452200	346200	290200	266600	473300	304800	333500	361100	490900	432700	439600
Com_137_neg	Dipicolinic acid	C7H5NO4	167.12	5.74	Organoheterocyclic compounds	"499-83-2"	61450	61610	55930	48860	53810	63250	37950	59730	41030	61550	49820	60530	53520	50120	60810	52750	48490	47860	50490	53470	52570	60510	51440	52230	57550	63030	48910	44020
Com_138_neg	Diflunisal	C13H8F2O3	250.2	13.67	Benzene and substituted derivatives	"22494-42-4"	115600	102600	110400	106400	119300	123500	117500	127700	126000	130900	128800	135800	133300	138500	134900	160200	131300	140700	134100	150000	138200	145400	136300	136800	130300	102300	132200	139400
Com_139_neg	Hexadecanedioate	C16H30O4	286.41	11.86	Fatty Acyls	"505-54-4"	147700	222700	225600	165400	145500	122100	163400	330400	96700	102700	74800	76460	106700	186700	108900	108700	120500	121700	96370	87080	129100	124400	110400	129400	152600	136400	141300	134400
Com_140_neg	Hydroxyhydroquinone	C6H6O3	126.11	0.92	Phenols And Its Derivatives	"533-73-3"	132700	84660	58900	103100	82210	17210	36770	96340	91680	65900	100500	35080	199900	257400	111600	164200	69480	35360	47140	19460	74630	36770	75710	63340	103800	90370	83330	84040
Com_141_neg	3-Phosphoglyceric acid	C3H8NaO6P	194.056	1.03	Carbohydrates And Its Derivatives	"17603-42-8"	33250	10670	67170	25220	17150	59630	33690	12060	50150	50240	44550	19770	54840	10690	17570	69750	20990	23760	8732	26360	26290	36830	17040	24190	18160	22830	32270	14980
Com_142_neg	Phenylbutazone	C19H20N2O2	186.049	18.31	Others	"50-33-9"	84860	81440	81710	90950	79810	83400	81370	82440	83500	83360	85190	83790	85150	83420	77810	84920	82620	81620	82190	89000	86710	80500	80910	79570	85560	85320	83450	83980
Com_143_neg	4-Hydroxy-L-Glutamic Acid	C5H7NO5	161.11	18.53	Amino Acid And Its Derivatives	"2485-33-8"	1107000	1131000	1141000	1167000	1200000	1176000	1182000	1143000	1167000	1187000	1183000	1183000	1257000	1203000	1242000	1239000	1230000	1223000	1324000	1261000	1255000	1232000	1252000	1249000	1235000	1173000	1204000	1225000
Com_144_neg	4-Pyridoxic acid	C8H9NO4	183.161	2.94	Pyridine And Its Derivatives	"82-82-6"	145800	136200	116600	129400	134200	85970	155000	109100	171400	97430	172000	75510	140700	137400	95260	111100	147300	129500	139500	108600	147400	172500	112600	155400	212600	136000	147400	144400
Com_145_neg	2-Phenylbutyric acid	C10H12O2	164.2	1.83	Benzene and substituted derivatives	"90-27-7"	62600	56250	69590	59410	59610	41360	33650	53990	46590	28440	53930	46250	26840	78800	39170	47820	64710	51860	54510	50130	37780	55870	59490	49130	66510	78410	44240	70970
Com_146_neg	p-cresol	C7H8O	108.14	6.59	Phenols And Its Derivatives	"106-44-5"	64220	118400	271100	199600	172000	223900	198400	114600	28200	42460	20760	14490	87760	245700	175200	200800	32090	17010	16860	25690	22810	37040	14470	20420	28120	103500	101600	104100
Com_147_neg	Galactaric acid	C6H10O8	210.14	0.9	Sugar Acids And Its Derivatives	"526-99-8"	7387	13040	7709	16170	13730	10650	18700	15100	11680	13390	19710	26020	13340	9512	16510	8658	16670	21750	15280	16170	15480	18740	17690	16010	22850	24290	22580	15040
Com_148_neg	6-keto PGE1	C20H32O6	368.5	0.9	Eicosanoid	"67786-53-2"	44530	28970	8997	5944	9852	7035	13093	30380	9067	2061	4895	14360	11870	44980	3487	4078	4178	11160	24850	2085	8001	5234	4183	4153	15660	7521	5187	3131
Com_149_neg	Pimelic acid	C7H12O4	160.17	5.77	Fatty Acyls	"111-16-0"	339700	319700	533800	434500	352100	383600	466900	250900	232100	318800	197400	224700	408100	268200	367200	230800	564000	408300	474500	354700	430300	507500	441300	473800	563600	405200	410800	392300
Com_150_neg	Mefenamic acid	C15H15NO2	241.28	11.14	Benzoic Acid And Its Derivatives	"61-68-7"	86540	79950	85290	84980	89640	85800	92250	77660	91280	86050	85300	87580	94280	92650	93370	98590	91740	92470	88330	85220	85000	99320	91400	93760	96140	88700	88200	92480
Com_151_neg	Palmitaldehyde	C16H32O	240.42	10.19	Fatty Acyls	"629-80-1"	455600	406600	380600	403100	422500	383900	436000	455700	446900	479700	455700	438100	432700	454500	464400	479800	425400	437000	389600	442000	432500	443600	420900	425900	468900	554400	560600	639200
Com_152_neg	Ribulose-5-phosphate	C5H11O8P	230.02	0.93	Carbohydrates And Its Derivatives		19540	15440	11580	22510	12730	12780	12570	4032	11160	12660	13430	21610	12890	9128	16540	11620	17270	13480	12760	12140	17170	19120	15760	23370	21470	13690	13900	12330
Com_153_neg	Glycoursodeoxycholic acid	C26H43NO5	449.631	10.47	Bile Acids	"64480-66-6"	33940	2915000	104900	481900	486400	631900	1352000	558000	1449000	1868000	1467000	758200	45560	20810	25480	85770	50470	98060	1048000	184500	33740	1962000	39270	31710	43810	679700	660700	668200
Com_154_neg	Glycochenodeoxycholic acid	C26H43NO5.Na	471.6	10.48	Bile Acids	"640-79-9"	33940	3130000	128000	525000	476600	687700	1444000	604000	1546000	2034000	1557000	823500	44970	27710	28370	83960	41380	101700	1144000	198300	30800	2102000	34740	32490	44970	714800	694000	709300
Com_155_neg	Taurocholic acid	C26H45NO7S	515.7	8.09	Bile Acids	"81-24-3"	184500	73650	51480	51010	95210	21100	63080	65180	26000	15760	30350	25000	43250	31780	88010	126400	26930	49147	33430	32330	95510	58726	43639	32350	48010	49350	43120	51350
Com_156_neg	D-Mannose	C6H12O6	180.156	1.41	Carbohydrates And Its Derivatives	"3458-28-4"	261900	218000	231900	211200	223300	221300	246300	234600	284700	314500	257300	286500	266600	262900	266200	270400	223700	208600	194800	168800	215300	216900	209300	228400	282700	215600	237900	232500
Com_157_neg	dTMP	C10H15N2O8P	322.208	2.14	Nucleotide And Its Derivates	"365-07-1"	4385	3476	6736	8884	9548	7593	10150	7487	9296	7848	12820	15860	8828	12050	8215	8620	8221	7738	6391	5271	6240	14940	5778	7640	9327	8698	9761	10450
Com_158_neg	N-acetyl-L-ornithine	C7H14N2O3	174.198	0.896	Amino Acid And Its Derivatives	"6205-08-9"	11640	16950	20670	19890	14990	14020	12110	15650	27190	29610	41610	50360	28280	23120	18650	23940	16420	28770	20120	24260	21960	21260	12280	16710	21370	25680	28280	25690
Com_159_neg	Aminomalonic acid	C3H5NO4	119.08	0.88	Organic Acid And Its Derivatives	"1068-84-4"	183800	328700	442800	386900	308600	318000	377800	429100	306300	206300	182500	200900	212900	326100	428500	267700	485800	369700	494300	341100	420500	336600	392500	507300	589100	367500	353800	328600
Com_160_neg	Homoarginine	C7H16N4O2	188.23	0.807	Amino Acid And Its Derivatives	"156-86-5"	33060	32450	59410	44030	45590	39680	33450	41820	23300	36810	19610	25190	49820	3706000	2461000	2308000	35610	37330	42580	34860	31080	37180	37610	31610	27340	357700	331200	281700
Com_161_neg	Creatine phosphate disodium salt	C4H8N3Na2O5P	255.08	0.93	Organic Acid And Its Derivatives	"922-32-7"	4447	2598	4803	4743	7030	4270	4409	3684	4728	6542	8802	4291	3517	3771	3184	4757	4034	5685	6223	3105	4185	5644	3837	3259	4908	5340	4034	7429
Com_162_neg	Tetradecanedioic acid	C14H26O4	258.35	10.673	Fatty Acyls	"821-38-5"	55810	60910	74970	68070	59930	54840	57920	106300	37810	38400	38590	34670	43980	48680	44040	39230	42580	52970	41770	43310	39710	42970	45200	44990	47630	54400	48090	52490
Com_163_neg	Taurine	C2H7NO3S	125.15	0.865	Organic Acid And Its Derivatives	"107-35-7"	21080000	13680000	15580000	17350000	13980000	6788000	9420000	14680000	8890000	17210000	12170000	13630000	18480000	20420000	19320000	18670000	20920000	6449000	8536000	10080000	24850000	8889000	16680000	12430000	11590000	17210000	15800000	14020000
Com_164_neg	N-Acetyl-DL-phenylalanine	C11H13NO3	207.226	6.85	Amino Acid And Its Derivatives	"2901-75-9"	8430	9317	12670	10990	13020	9621	14750	15280	11730	9326	8473	7906	11120	14640	12400	11230	14360	15940	12680	8750	12390	15200	13840	16420	19020	13800	13150	15690
Com_165_neg	Sulfoacetic acid	C2H4O5S	140.115	0.95	Organic Acid And Its Derivatives	"123-43-3"	48200	147200	109100	144700	95490	91320	79320	115900	138400	193900	153900	122200	305700	193600	153300	321300	91020	103600	56050	55500	91780	46100	78200	77800	107300	146400	165200	175300
Com_166_neg	Thymidine 5'-diphosphate	C10H16N2O11P2	402.188	0.69	Nucleotide And Its Derivates		3217	5449	4948	3327	3025	4285	2975	2478	5611	6590	10270	5463	3677	3898	4892	5530	4489	3460	2645	1959	4627	4112	3333	5502	4471	3460	3317	8534
Com_167_neg	Uric Acid	C5H4N4O3	168.11	1.14	Organic Acid And Its Derivatives	"69-93-2"	171700	96600	273000	188700	88170	124200	164600	133900	184500	94150	126500	70470	120100	114600	50190	111900	48180	43810	58590	41890	60800	110800	38310	93720	134300	126700	106600	107700
Com_168_neg	Ribose 1-phosphate	C5H11O8P	230.11	0.9	Carbohydrates And Its Derivatives	"14075-00-4"	56300	36840	32880	65810	38690	49610	41170	41100	28760	23800	30860	42630	29290	47470	53360	23580	34870	23210	33680	17670	31500	27010	27120	27170	26000	47190	36190	35080
Com_169_neg	Sedoheptulose 7-phosphate	C7H13BaO10P	425.473	0.87	Carbohydrates And Its Derivatives	"2646-35-7"	16910	18720	54770	39520	24560	41230	57800	30560	22750	59790	35000	39830	35390	16320	57600	66090	58580	48840	34740	35930	56860	92110	49690	52220	69040	42320	47610	50960
Com_170_neg	S-Sulfo-L-cysteine	C3H7NO5S2	201.221	0.92	Amino Acid And Its Derivatives	"1637-71-4"	36660	76570	86150	92500	20390	15940	13370	34860	162300	154300	44890	62140	103900	64070	104100	47130	19720	80230	44480	59140	29560	27820	32690	61130	83540	86060	91280	66970
Com_171_neg	D-Galactonic acid	C6H12O7	196.155	0.92	Organic Acid And Its Derivatives	"13382-27-9"	131600	97820	56410	85440	72690	28610	41630	82050	106700	151900	106900	130500	131200	100000	68350	47940	42030	67890	84000	50430	44200	63340	41220	104300	124700	82940	97670	80410
Com_172_neg	D-Gluconic acid	C6H12O7	196.155	0.91	Sugar Acids And Its Derivatives	"526-95-4"	251100	245200	127500	203600	169500	86380	107400	221600	258800	351100	309200	241800	329300	251500	158800	119300	131700	165400	227100	125700	108700	163400	124200	235700	265700	225900	223900	203100
Com_173_neg	D-Glucarate	C6H10O8	210.139	0.82	Carbohydrates And Its Derivatives	"87-73-0"	25180	37740	42400	37960	39970	19240	26390	26480	40350	37820	41210	37790	25940	22230	16290	25690	22140	33370	22540	32910	29010	36250	24830	29070	35220	30060	35720	36290
Com_174_neg	UDP	C9H14N2O12P2	404.16	0.7	Nucleotide And Its Derivates	"58-98-0"	76280	82660	121000	171100	88830	116100	104300	65840	378500	353300	532700	224600	96760	64720	23470	277000	65720	175500	178700	52210	55570	154800	41690	74030	76020	157700	160300	165000
Com_175_neg	D-Erythrose 4-phosphate	C4H9O7P	200.084	0.95	Carbohydrates And Its Derivatives	"585-18-2"	93430	64190	112500	114300	71560	120200	91990	76130	146800	203500	166900	156400	107600	65880	89160	142900	183400	219600	163400	170900	226200	200100	182300	169000	176500	140300	124100	137400
Com_176_neg	D-Fructose 1,6-bisphosphate	C6H14O12P2	340.116	0.86	Sugar Acids And Its Derivatives	"488-69-7"	12320	25790	43260	27240	26140	39650	51070	22630	30730	78950	33900	51590	41450	29060	44630	76400	52560	37880	24860	38740	31970	57780	35710	36540	42310	40070	41040	36880
Com_177_neg	1,3 bisphopshoglycerate			12.04	Glycerolipids		35530	48800	48480	46300	44900	21550	55700	45780	51430	64110	46450	58110	43430	37750	45720	62090	49010	48660	51760	50760	64810	46070	48980	39320	49430	51240	45000	54460
Com_178_neg	Octanedioic acid	C8H14O4	174.19	6.649	Organic Acid And Its Derivatives	"505-48-6"	70160	57930	58810	69060	61610	52370	70810	64250	61770	66030	54610	60660	61570	60960	59220	58800	62860	66670	63860	56430	59300	61470	63910	62510	73280	64120	64730	64580
Com_179_neg	2-Hydroxybutyric acid	C4H8O3	104.1	2.741	Organic Acid And Its Derivatives	"600-15-7"	546900	367800	878700	785600	752100	793300	1011000	812900	1022000	753200	905500	861500	1108000	608800	1030000	1286000	925100	1083000	672200	1083000	1220000	1313000	993800	1306000	1449000	919400	964400	962000
Com_180_neg	N-Acetyl-L-methionine	C7H13NO3S	191.25	5.315	Amino Acid And Its Derivatives	"65-82-7"	3858	3833	5155	2713	1038	2676	1249	3456	2033	4584	1858	1365	1812	2863	1263	1532	3942	2061	2016	2976	1021	3111	1735	1996	2763	1857	1495	1085
Com_181_neg	(R)-3-Hydroxyisobutyric acid	C4H8O3	104.104	2.37	Organic Acid And Its Derivatives	"1910-47-0"	800200	992800	1443000	1389000	1178000	852500	1263000	1150000	861400	1109000	1296000	1081000	1031000	1171000	875700	1336000	921900	769900	744900	580900	671200	985000	514400	844700	1031000	1019000	1052000	1044000
Com_182_neg	2-Hydroxybutanoic acid	C4H8O3	104.104	2.64	Organic Acid And Its Derivatives	"3347-90-8"	548100	549900	933400	903500	637800	725500	1077000	682600	1003000	879400	885100	942200	1185000	693700	1119000	1297000	1065000	1170000	705500	1037000	1412000	1546000	1082000	1171000	1464000	949500	1018000	1073000
Com_183_neg	N-Acetyl-L-tyrosine	C11H13NO4	223.23	5.17	Amino Acid And Its Derivatives	"537-55-3"	3881	3729	5352	3103	4327	2173	3370	3657	2496	2082	3650	2565	3112	4218	4612	2798	5230	3270	3348	2848	3371	4679	3911	3011	4772	5082	3068	5050
Com_184_neg	(3-Methoxy-4-hydroxyphenyl)ethylene glycol sulfate	C9H12O7S	264.252	2.21	Organic Acid And Its Derivatives	"3415-67-6"	5099	6603	10970	6598	5046	4257	6336	5148	8396	9438	10570	4210	9166	9370	9872	8588	4991	3233	3939	4526	4469	6948	6215	4062	5611	7632	7165	8676
Com_185_neg	Itaconic acid	C5H6O4	130.1	1.45	Fatty Acyls	"97-65-4"	14790	33660	15820	20860	30680	17780	14800	21840	50210	46700	31970	29590	16190	15160	45140	17360	12300	10430	20140	35200	33230	35200	16150	55590	39180	16480	36420	14940
Com_186_neg	Dimetghyl 4-Hydroxyisophthalate	C10H10O5	210.18	10.43	Benzoic Acid And Its Derivatives	"5985-24-0"	4507	15560	13170	114900	23430	52770	4212	5927	8829	5317	8331	3890	2010	2715	2050	1468	4631	5090	2295	5348	4525	6687	3675	2898	4889	12780	13910	14980
Com_187_neg	2-Acetylphloroglucinol	C8H8O4	168.15	7.61	Benzene and substituted derivatives	"480-66-0"	164000	7514	19090	14290	32600	9860	11730	49910	12410	18320	4176	64994	12630	420300	445000	73490	206300	87870	268300	37390	225200	73416	297000	25610	32390	94260	90140	81890
Com_188_neg	DL-Serine	C3H7NO3	105.09	0.83	Amino Acid And Its Derivatives	"302-84-1"	419600	854800	914700	785200	988700	900100	859600	696300	1204000	1038000	840400	781700	544500	786300	560400	585100	487700	577400	607200	600800	515100	516100	572900	562400	490000	843500	755000	667500
Com_189_neg	7-Oxodeoxycholate	C24H38O5	406.556	9.67	Bile Acids	"911-40-0"	5980	40100	9808	16500	30540	6741	6244	6272	31330	71890	14030	9901	2624	9958	13007	41455	8402	7851	1583	1975	11419	3695	1582	9200	1111	14470	12770	10230
Com_190_neg	2-Phenylpropionic acid	C9H10O2	150.17	8.52	Organic Acid And Its Derivatives	"492-37-5"	25290	14410	27970	53060	19760	23330	39290	32970	19160	14690	23220	17480	25760	35120	24150	28820	19480	15080	14060	8544	12860	25080	20160	19050	34770	22870	29030	16410
Com_191_neg	Hydroquinone	C6H6O2	110.111	4.79	Phenols And Its Derivatives	"123-31-9"	49350	126600	228100	201300	156300	204900	138700	135400	198000	164600	133500	67640	280400	110400	162600	134200	113600	63240	67580	65760	70970	113100	78880	86220	109000	136800	140500	126500
Com_192_neg	Calcium D-Panthotenate	C18H32CaN2O10	476.53	4.59	Vitamins	"137-08-6"	192500	245000	214600	178400	148300	96760	200200	175200	142900	133000	160300	118600	99960	95310	137300	184900	110900	132300	111100	70150	123600	117800	86380	108300	131800	148300	140400	144200
Com_193_neg	2,6-Dihydroxybenzoic acid	C7H6O4	154.12	6.13	Benzoic Acid And Its Derivatives	"303-07-1"	1595000	2173000	6306000	2339000	2027000	2251000	2125000	227100	1772000	1878000	1661000	1415000	1033000	321400	929600	321600	1766000	1844000	2440000	1529000	1945000	2178000	1604000	1856000	2311000	1883000	2014000	2010000
Com_194_neg	L-Arabinose	C5H10O5	150.13	0.9	Carbohydrates And Its Derivatives	"5328-37-0"	34950	39060	31630	29350	41230	21230	37050	29270	26560	34300	43400	29680	25250	9313	30550	27370	20240	23390	25200	24630	31590	28630	10580	26330	31460	27660	32810	32410
Com_195_neg	D-3-Phenyllactic acid	C9H10O3	166.17	6.77	Organic Acid And Its Derivatives	"7326-19-4"	156700	42990	65890	35130	59630	31710	57210	54230	211000	78990	72590	48870	64840	457300	334900	1089000	47730	72230	41420	63870	114700	42650	43970	112500	132000	130700	133700	132700
Com_196_neg	Choline bitartrate	C9H19NO7	253.25	0.97	Cholines	"87-67-2"	37470	37330	29760	35820	44500	18110	45600	24730	23050	53430	43740	53690	26990	22450	45650	42440	40450	45150	43600	32880	15300	44710	39490	29760	54100	48620	49720	23810
Com_197_neg	L-Glutamic acid monosodium salt	C5H8NNaO4	169.11	0.86	Amino Acid And Its Derivatives	"142-47-2"	8095000	7396000	10360000	6069000	6309000	6027000	7364000	6847000	10390000	13150000	7225000	7546000	5436000	7707000	8651000	7065000	5567000	5134000	5295000	6639000	6954000	5288000	4959000	6814000	7697000	7363000	7311000	7288000
Com_198_neg	L(+)-Asparagine monohydrate	C4H8N2O3.H2O	150.13	0.83	Amino Acid And Its Derivatives	"5794-13-8"	1557000	1795000	2132000	1607000	2220000	2091000	1886000	2066000	2277000	1464000	1735000	1452000	1425000	2441000	1628000	1637000	1490000	1688000	2085000	1805000	1640000	1450000	2091000	2094000	2014000	1824000	1905000	1461000
Com_199_neg	Cytidine-5'-monophosphate	C9H14N3O8P	323.197	0.97	Nucleotide And Its Derivates	"63-37-6"	10440	7938	4489	7938	16570	3793	7925	5866	5171	7927	10340	3105	6561	12430	7937	13080	11740	6556	6561	3111	9664	13810	1380	6935	13020	9317	9655	9332
Com_200_neg	L-Pyroglutamic acid	C5H7NO3	129.11	1.689	Organic Acid And Its Derivatives	"98-79-3"	237400	308200	235900	275300	285000	219000	316800	220300	645700	820400	533800	479700	304700	243200	300900	263400	218700	309000	263200	269200	211000	341500	196300	279000	308900	357800	349200	344700
Com_201_neg	Citric acid	C6H8O7	192.12	1.516	Tca Cycle	"77-92-9"	4857000	14330000	7294000	9433000	7761000	9542000	8665000	3958000	14290000	16470000	13310000	19250000	4396000	7556000	1530000	3369000	5410000	8359000	7202000	4547000	6039000	8555000	5106000	5722000	5707000	11400000	9610000	6460000
Com_202_neg	Hippuric acid	C9H9NO3	179.17	5.87	Organic Acid And Its Derivatives	"495-69-2"	39740000	29890000	73040000	71870000	56700000	57940000	69050000	39170000	48150000	43110000	60810000	33020000	66540000	53980000	61960000	47820000	57710000	33180000	57430000	41480000	47870000	59500000	55460000	68750000	79900000	56460000	56890000	57160000
Com_203_neg	Fumaric acid	C4H4O4	116.07	1.82	Tca Cycle	"110-17-8"	56560	68900	120700	44470	42170	31020	73610	61240	74950	93930	60630	60540	40120	47000	45730	67130	30160	57400	51120	45800	62070	43090	43050	56700	69790	45570	62430	73700
Com_204_neg	Taurohyocholic acid sodium salt	C26H44NNaO7S	537.69	9.03	Bile Acids		55720000	27180000	7103000	33090000	17040000	16410000	47190000	21580000	9202000	6278000	17290000	13370000	112500000	61660000	32170000	102300000	75310000	17910000	25090000	15070000	73600000	18460000	25220000	63080000	86750000	40050000	40880000	40210000
Com_205_neg	L-(-)-Glyceric acid	C3H6O4	106.077	1	Sugar Acids And Its Derivatives	"28305-26-2"	106700	98290	90770	84320	72940	53860	108900	94850	67100	102400	80530	86010	107500	93420	89790	90600	98410	68660	86810	74280	89180	90540	88320	76160	63870	85640	79520	83230
Com_206_neg	Lactic acid	C3H6O3	90.078	1.44	Organic Acid And Its Derivatives	"50-21-5"	9768000	8403000	10080000	7217000	9319000	8504000	7919000	11060000	15210000	11720000	6960000	7734000	9896000	6874000	9652000	7631000	7268000	8076000	6866000	5697000	7913000	7826000	7265000	8649000	9454000	7963000	8234000	7972000
Com_207_neg	L-Cysteinesulfinic acid	C3H7NO4S	153.16	0.88	Organic Acid And Its Derivatives	"1115-65-7"	35050	40130	7365	17030	10320	7124	9647	46010	7903	6627	8399	14050	25880	65020	37990	3399	20620	22730	21460	7958	10650	14120	12630	23930	31570	17600	17730	21590
Com_208_neg	L-Homocystine	C8H16N2O4S2	268.354	0.83	Amino Acid And Its Derivatives	"626-72-2"	19840	16760	16650	19910	23230	20080	27890	13010	25900	22670	17150	13970	15310	13960	18190	15270	14790	15460	16340	20230	22280	12160	25620	21230	15350	24120	24590	26020
Com_209_neg	Linolelaidic Acid (C18:2N6T)	C18H32O2	280.445	15.16	Fatty Acyls	"506-21-8"	1787000	1395000	926800	1171000	695200	707700	1060000	861800	1049000	1347000	608800	1054000	1398000	1444000	938100	905300	834800	1031000	557700	786100	721600	1364000	1129000	802300	1155000	1057000	1205000	1034000
Com_210_neg	Lysopa 16:0	C19H39O7P	410.48	12.54	Phospholipid		207300	204700	165400	191600	222400	124900	228400	203800	187600	281900	227000	207500	210700	316400	305500	218600	215100	208700	237500	138500	174600	273500	221300	203500	263600	224600	230600	228300
Com_211_neg	Lysopa 18:0	C21H43O7P	438.53	13.78	Phospholipid		247200	299500	166900	288700	304500	184800	243900	342900	229300	293000	305600	239000	283800	328300	323800	212300	249700	238300	295400	202000	248200	340600	279700	332500	386900	291400	280000	254400
Com_212_neg	Lysope 14:0	C19H40NO7P	425.5	11.27	Phospholipid		10760	10680	9050	10290	10890	5542	7099	8561	4993	2831	5439	1834	2630	16010	8770	6147	13190	5524	9164	4106	7839	14320	7984	11380	11790	9341	8620	8838
Com_213_neg	Lysope 16:0	C21H44NO7P	453.55	12.48	Phospholipid		956800	1401000	1442000	1148000	1224000	698600	1428000	1427000	1084000	1190000	1012000	885500	902000	1796000	1110000	1111000	1557000	1185000	1410000	1014000	1034000	1649000	1326000	1287000	1596000	1290000	1248000	1251000
Com_214_neg	LysoPE 18:0	C23H48NO7P	481.6	13.73	Phospholipid	"69747-55-3"	3936000	5659000	3567000	4148000	4175000	2686000	4160000	5547000	4150000	4948000	4459000	3341000	4010000	5009000	3828000	3530000	4885000	4348000	4984000	4060000	3431000	5917000	4963000	5018000	6216000	4408000	4740000	4642000
Com_215_neg	PE(18:1(9Z)/0:0)	C23H46NO7P	479.6	12.85	Glycerolipids	"89576-29-4"	4054000	4215000	3989000	3327000	3722000	2508000	3798000	3802000	4072000	5113000	4264000	3175000	2661000	3516000	3344000	2736000	3738000	3750000	3478000	2788000	3332000	5034000	3404000	3993000	5063000	3802000	3814000	3676000
Com_216_neg	4-Hydroxyphenyllactate	C9H10O4	182.173	5.02	Organic Acid And Its Derivatives	"6482-98-0"	245800	195600	304400	219700	210700	131000	220800	245500	324900	206800	265100	106300	176400	364000	350900	607600	338800	261700	182600	199400	297100	277200	245100	295000	360200	284900	263900	269700
Com_217_neg	D-Glucosamine 6-phosphate	C6H14NO8P	259.151	0.86	Sugar Acids And Its Derivatives	"3616-42-0"	27920	69640	47210	51670	27810	34650	55460	51780	32860	119800	35930	70630	29080	75530	127100	25650	47440	64390	46080	47070	52650	57020	37950	52660	60570	55820	57880	56390
Com_218_neg	2-Hydroxy-2-methylbutanedioic acid	C5H8O5	148.114	1.5	Fatty Acyls	"597-44-4"	22040	46450	34740	29860	24130	11440	30680	17090	50440	64080	16820	37280	27940	13210	12660	28020	13390	26870	19320	11720	11810	27850	11410	30820	22330	28290	27940	31710
Com_219_neg	alpha-Ketocaproic acid	C6H10O3	130.142	6.08	Organic Acid And Its Derivatives	"2492-75-3"	148200	177900	246100	192800	202700	147800	216200	311100	234600	146400	147200	163400	189500	209800	238700	220800	304600	245700	203600	243500	228000	383300	198900	358900	431800	297300	293100	220300
Com_220_neg	3-(2-Naphthyl)-D-Alanine	C13H13NO2	215.248	6.22	Amino Acid And Its Derivatives	"76985-09-6"	46380	24610	24040	127000	19610	30520	27750	29880	20200	55390	32330	23040	9400	34330	21840	57280	14600	25880	46040	52010	24520	30930	29990	18200	17770	36600	37610	34460
Com_221_neg	21-Deoxycortisol	C21H30O4	346.461	13.21	Hormones	"641-77-0"	9175	23170	19710	10850	17220	3012	24240	20840	37730	37340	9945	23510	8324	19170	15930	18000	7252	10420	13360	15510	13440	17500	9881	12280	11940	17320	20720	15630
Com_222_neg	dADP	C10H15N5O9P2	411.202	0.75	Nucleotide And Its Derivates	"2793-06-8"	10810	20020	20710	27470	24160	16750	16090	16610	35910	31870	41770	27500	19400	17270	3659	5948	11520	22180	16910	9247	12940	24050	19250	14230	13260	28780	22360	24620
Com_223_neg	2-deoxyglucose-6-phosphate	C6H13O8P	244.136	0.98	Nucleotide And Its Derivates	"3573-50-0"	5554	16200	13990	23310	13080	27790	19440	7231	14970	17320	34830	27070	10140	12530	34010	18900	38050	37900	73720	17820	46540	29700	34720	78800	33680	24350	17840	29550
Com_224_neg	3-Methylsalicylate	C8H8O3	152.147	0.71	Benzene and substituted derivatives	"83-40-9"	207900	226100	234200	250200	217200	241200	245900	223400	303300	255600	338100	303100	236800	219900	205600	490100	232100	249000	245400	247800	225900	250600	251400	219200	249700	269100	307600	229000
Com_225_neg	Traumatic acid	C12H20O4	228.28	9.19	Fatty Acyls	"6402-36-4"	317600	285200	282000	286300	294400	289200	305700	282000	305600	330700	261700	285700	331900	289700	295000	426000	297100	301600	299700	306700	306800	333900	319000	302800	329000	301800	299400	318300
Com_226_neg	2-Hydroxy-2-methylbutanoic acid	C5H10O3	118.13	4.61	Fatty Acyls	"3739-30-8"	158700	125600	89420	122900	96290	111400	90030	84960	56450	52350	73170	77220	139800	60020	111500	74900	81270	45430	98420	41660	60460	115400	43020	76390	98270	94450	89820	96640
Com_227_neg	Pyridoxal 5'-phosphate hydrate	C8H10NO6P	247.14	1.63	Pyridine And Its Derivatives	"853645-22-4"	17400	26440	20980	18210	28360	20160	18260	17080	36030	40450	28420	30700	21550	17920	23400	25080	19460	27740	21040	27010	8750	27890	17960	25600	24490	17700	19070	20170
Com_228_neg	3,4-Dihydroxyphenylacetic acid	C8H8O4	168.15	4.949	Benzoic Acid And Its Derivatives	"102-32-9"	9520	5937	2297	11580	2305	10830	10060	7507	30930	25940	26380	8206	6321	3682	7183	5294	12260	64600	14280	8595	22880	5334	6533	7430	21140	13720	14630	13500
Com_229_neg	Lauric Acid	C12H24O2	200.32	7.28	Fatty Acyls	"143-07-7"	35590	32800	31430	36710	39790	31280	36080	33840	32140	39970	36400	30430	49240	36910	33120	49630	36850	36910	43170	33870	32250	32280	32960	35480	36720	38790	37150	41570
Com_230_neg	Inositol	C6H12O6	180.16	0.85	Phenols And Its Derivatives	"87-89-8"	107300	120500	96180	91590	102300	101300	163400	145600	87040	119200	132400	122600	59560	84880	110800	145300	135900	112400	116400	117400	169400	143600	205700	121300	116200	101200	107900	128800
Com_231_neg	Homovanillic acid	C9H10O4	182.17	6.091	Organic Acid And Its Derivatives	"306-08-1"	61589	58447	22590	38110	47720	55360	62960	64185	93980	105900	54040	50440	52643	56897	65858	71448	111700	15630	62380	93590	75780	64350	111200	74600	99120	61660	60640	45620
Com_232_neg	Methyl 3-Hydroxyphenylacetate	C9H10O3	166.17	6.69	Phenols And Its Derivatives	"42058-59-3"	62310	38400	91480	2957000	3850000	4306000	2571000	58420	7088000	6565000	3058000	5676000	3471000	861500	4015000	53560	8487000	10010000	5275000	6523000	9511000	8356000	4797000	5486000	6716000	4844000	4647000	4799000
Com_233_neg	2,4-Dihydroxybenzoic Acid	C7H6O4	154.12	1.7	Benzoic Acid And Its Derivatives	"89-86-1"	6757	9402	4572	4312	1730	1864	3275	3545	6318	8067	5594	5277	4287	5399	4033	2658	2471	2892	4871	1596	7170	4434	5027	3832	5129	5628	3894	5814
Com_234_neg	Hexadecanoic acid	C16H32O2	256.41	15.7	Fatty Acyls	"57-10-3"	700000	436800	391800	339500	327800	280700	433000	350400	437400	473500	287700	506600	263600	460400	413100	394100	348900	331100	295100	344600	288000	362100	324100	349200	314500	372000	406800	400100
Com_235_neg	Linoleic acid	C18H32O2	280.4	15.19	Fatty Acyls	"60-33-3"	1611000	1186000	922900	1100000	870300	678400	1241000	858700	1205000	1181000	816700	1215000	1245000	1347000	752100	946600	915800	1047000	742600	684700	987300	1456000	921200	986900	899000	1077000	1129000	906100
Com_236_neg	Palmitoleic acid	C16H30O2	254.41	14.94	Fatty Acyls	"373-49-9"	17860	13010	10570	10900	9255	8817	16220	14700	14650	11470	14050	11640	10120	11750	10900	17180	13170	15620	12420	13850	9809	15540	9122	13200	12410	7464	13050	9735
Com_237_neg	5-Hydroxyhexanoic Acid	C6H12O3	132.16	6.36	Fatty Acyls	"185956-02-9"	34960	30250	77300	36950	53100	41890	62120	80540	56330	43680	35230	32080	35410	37660	56120	103800	53810	49740	41770	49340	66540	81250	51300	66910	76380	53160	61470	55960
Com_238_neg	trans-Elaidic acid	C18H34O2	282.5	5.21	Fatty Acyls	"112-79-8"	4161	7390	4826	4293	3457	3362	4654	4049	6329	4264	4725	4806	3012	4105	3752	3449	5530	4779	5600	3135	3027	2997	3462	3595	4727	4326	5773	3804
Com_239_neg	Cis-4,7,10,13,16,19-Docosahexaenoic Acid(C22:6N3)	C22H32O2	328.5	14.89	Fatty Acyls	"6217-54-5"	33520	33300	79080	69180	32280	29210	63830	53860	28360	99630	17270	53070	90730	24170	81350	31250	32550	71900	34350	37250	51950	116600	46310	72980	96560	55530	57910	60140
Com_240_neg	Arachidic acid	C20H40O2	312.53	12.43	Fatty Acyls	"506-30-9"	71460	95180	40490	59890	55680	22910	59540	65130	29350	36290	26710	39560	73950	141800	83540	71170	71040	32080	28940	42100	65780	66190	52950	80270	97390	62130	59680	60160
Com_241_neg	alpha-Ketoglutaric acid	C5H6O5	146.098	1.18	Tca Cycle	"328-50-7"	148800	73390	95530	75320	95410	101000	93080	87690	199600	178400	83040	100300	83160	100900	107600	106300	92920	116500	61610	101600	127000	84840	70760	110700	147700	111900	91880	94010
Com_242_neg	8-Hydroxy-2-Deoxyguanosine	C10H13N5O5	283.241	1.53	Nucleotide And Its Derivates	"88847-89-6"	11630	8572	12490	10380	9591	12390	9595	10020	14230	11300	8880	4766	2177	9073	7525	14260	5954	10220	8209	5152	12390	12130	21700	9738	14940	12370	23950	9237
Com_243_neg	5-Methyl-dl-tryptophan	C12H14N2O2	218.252	4.26	Amino Acid And Its Derivatives	"951-55-3"	3811	2021	1574	4959	3041	2817	1618	2089	2819	6204	3372	3132	1723	2550	2305	1512	2031	3025	2409	2037	3261	2100	1365	3541	1413	1925	2155	2724
Com_244_neg	5-Hydroxyindole-2-carboxylic acid	C9H7NO3	177.157	0.71	Indole And Its Derivatives	"21598-06-1"	221800	301400	251900	356900	286300	259700	268800	250200	419900	440600	506800	393000	245700	265200	184100	417500	217100	348900	311100	217000	210300	313100	209700	225800	251200	339400	340900	350100
Com_245_neg	Guanidinoacetic acid	C3H7N3O2	117.107	1.13	Organic Acid And Its Derivatives	"352-97-6"	60500	48480	33400	42120	39240	18680	52400	49860	70370	66860	51810	96910	19870	23440	24160	38690	29790	54990	29520	22980	26900	74890	19920	19520	21980	41310	41930	37090
Com_246_neg	D-Fructose 6-phosphate	C6H13O9P	260.03	0.87	Carbohydrates And Its Derivatives	"643-13-0"	70240	343500	138200	269400	196700	70560	187700	74630	168500	140900	303300	307000	146100	236900	148900	187500	144600	160300	192500	118000	209100	224500	86890	175900	266200	225700	236500	201500
Com_247_neg	5-oxoproline	C5H7NO3	129.043	1.63	Amino Acid And Its Derivatives	"149-87-1"	122200	153800	131400	135900	136000	95070	138100	107500	308800	411300	268400	241100	131000	114100	158900	116100	105800	151900	130800	130000	93840	162400	96820	133500	157000	174300	158100	162900
Com_248_neg	Deoxycytidine	C9H13N3O4	227.091	1.81	Nucleotide And Its Derivates	"951-77-9"	25220	17540	26310	25010	17480	11340	15170	16210	18660	17590	18690	9334	13360	28430	19580	19080	24920	23630	20000	19000	14940	21000	13140	17340	26810	22830	22340	22080
Com_249_neg	9,10-EODE	C18H32O3	296	1.69	Fatty Acyls		13330	18060	9164	18600	9496	9706	13550	11520	34300	40720	29530	25400	19750	14890	18510	11810	16680	15470	12040	18340	14770	15550	11990	18270	17650	13410	16120	14130
Com_250_neg	13-HPODE	C18H32O4	312.1	11.45	Eicosanoid	"33964-75-9"	2652	2898	2180	3387	2333	1537	2134	2885	1641	1945	2421	2350	3470	3402	2744	58850	2499	3724	2319	3350	2565	2698	2345	2472	2648	1932	2306	3285
Com_251_neg	12,13-EODE	C18H32O3	296	12.67	Eicosanoid		24670	23460	24130	16570	23340	11060	24150	17330	23890	24220	9949	12320	12670	20500	19460	311700	7956	11010	11540	15120	20390	15470	15430	11800	14350	21150	18380	17740
Com_252_neg	Sodium cholate	C24H39NaO5	430.55	10.34	Bile Acids	"361-09-1"	307700	3852000	17450000	896900	2438000	220800	712600	292700	916200	877100	466500	250300	422100	44380	39380	48450	68740	16400	124100	98560	67240	531600	114100	48750	65030	1455000	1442000	1467000
Com_253_neg	Tropolone	C7H6O2	122.12	7.39	Ketones	"533-75-5"	211700	225100	225600	222900	194800	159500	207000	157000	214900	159300	209500	191100	229500	192200	184300	269800	177000	183500	180700	171000	220200	172900	158500	175100	201300	212400	201900	171700
Com_254_neg	Cyclohexaneacetic acid	C8H14O2	142.2	1.03	Fatty Acyls	"5292-21-7"	554600	468900	447500	511000	438100	605600	495200	460500	574900	857600	688400	483900	705300	647000	449400	478000	462300	467600	631400	634500	668800	493400	371300	470400	470300	357500	469600	248000
Com_255_neg	3,3-Dimethylglutaric acid	C7H12O4	160.17	5.85	Fatty Acyls	"4839-46-7"	486000	258000	770400	657100	265900	545600	702400	407600	451500	534900	452400	438600	612800	466100	594100	333100	732900	561100	723600	570000	622200	713200	623300	624900	781600	609100	627600	621700
Com_256_neg	Tricarballylic acid	C6H8O6	176.12	1.9	Organic Acid And Its Derivatives	"99-14-9"	3114000	32190000	18910000	12030000	1680000	7227000	37380000	694100	3034000	5334000	48830	4721000	5000000	1314000	780700	884900	127000	48750	1805000	393800	80720	911300	610700	724200	835300	5836000	5520000	5556000
Com_257_neg	N-Methylhydantoin	C4H6N2O2	114.1	1.39	Organoheterocyclic compounds	"616-04-6"	3122000	1486000	2439000	733100	2501000	2923000	2630000	3828000	2533000	1014000	3233000	2904000	2893000	1062000	2862000	2568000	1532000	2733000	2710000	3221000	2816000	1636000	2240000	566000	3125000	2871000	3728000	2549000
Com_258_neg	hydroxyphenylpyruvate	C9H7O4-	179.149	4.43	Organic Acid And Its Derivatives	"622-54-8"	11560	3807	8327	8607	11940	5589	4840	8300	2842	6308	7900	6427	7277	11050	11970	23390	12570	7845	10110	5631	4490	10810	9120	8131	8768	10310	9580	7334
Com_259_neg	Glyceraldehyde 3-phosphate diethyl acetal	C7H15BaO7P	379.491	0.96	Organic Acid And Its Derivatives	"93965-35-6"	60900	79050	69980	88310	88340	45570	67760	73340	66590	104100	70450	68660	60660	78060	72480	41780	70780	57920	69950	65200	64580	77530	73290	78070	88470	87590	77670	72770
Com_260_neg	Citraconic acid	C5H6O4	130.099	1.56	Fatty Acyls	"498-23-7"	335600	348800	477500	398100	419100	400800	554000	353700	385500	193100	536700	458400	381200	387600	473000	391100	327200	371900	371600	301500	316600	352800	358900	337700	317700	458400	444500	347700
Com_261_neg	D-2-Aminoadipic acid	C6H11NO4	161.156	18.5	Organic Acid And Its Derivatives	"7620-28-2"	3780000	3821000	3854000	3723000	4027000	4237000	4141000	3877000	3789000	3885000	4031000	3844000	3973000	4083000	3880000	4082000	3864000	4086000	4055000	4185000	4175000	4153000	4221000	3933000	4097000	3922000	4106000	4068000
Com_262_neg	D-Arabinose 5-phosphate	C5H11O8P	230.11	0.9	Carbohydrates And Its Derivatives	"13137-52-5"	68080	47090	38620	70620	47170	56350	45110	57910	40420	23430	51130	54450	40760	51980	47290	35580	33200	22250	66130	35830	36730	25540	23060	27150	28830	43820	58650	46970
Com_263_neg	Deoxyribose 5-Phosphate	C5H11O7P	214.11	0.82	Nucleotide And Its Derivates	"7685-50-9"	199300	240600	269200	326000	239400	282000	272600	259500	226300	309000	223400	279400	247400	224900	283200	274300	222800	289400	234000	262300	256800	294700	235800	252700	303200	240100	251500	247400
Com_264_neg	L-Adrenaline	C9H13NO3	183.204	1.034	Hormones	"51-43-4"	85400	77580	48310	94000	93620	46970	68610	69710	56060	91750	69900	46370	51500	60290	73110	47730	60570	40920	121100	92830	70100	55620	64720	73040	58710	57660	77790	61040
Com_265_neg	L-Ascorbate	C6H8O6	176.12	1.03	Vitamins	"50-81-7"	22420	19500	13120	20220	19830	12440	163500	3220	13160	37850	18650	10390	12930	13810	13930	24600	21650	5987	8546	28650	6950	18800	2906	8955	10360	8852	10590	15550
Com_266_neg	Quinolinic acid	C7H5NO4	167.12	1.551	Organic Acid And Its Derivatives	"89-00-9"	54230	48200	42540	35640	26230	25750	34160	36800	42540	49800	25090	26590	25050	34780	23170	21770	28460	44910	49530	21820	25840	42580	21960	39170	40440	38370	37360	40950
Com_267_neg	4-Amino-5-imidazolecarboxamide	C4H6N4O	126.12	0.915	Organoheterocyclic compounds	"360-97-4"	17720	9753	12150	9032	8333	4514	5902	11090	5901	13210	7298	13190	12850	15630	11980	10780	12150	2455	6598	7642	16120	7987	9717	6945	10090	13550	12510	14590
Com_268_neg	Xanthine	C5H4N4O2	152.11	1.714	Nucleotide And Its Derivates	"69-89-6"	776700	1084000	834600	595400	235400	329000	321000	492000	905700	757200	376800	363900	411300	744500	485700	460600	243400	435400	458500	160900	718600	708200	370900	144700	302400	691400	459100	503200
Com_269_neg	4-Hydroxybenzoic acid	C7H6O3	138.12	5.379	Benzoic Acid And Its Derivatives	"99-96-7"	185400	184800	226100	186500	207500	211200	176800	239300	222700	179300	163200	194500	207200	168100	151200	830900	207700	206000	185700	164700	204500	219100	190400	199900	190200	204200	205000	213600
Com_270_neg	Deoxyinosine	C10H12N4O4	252.23	3.33	Nucleotide And Its Derivates	"890-38-0"	172500	201600	204700	262800	156400	92860	272900	84330	8138	224800	189200	245800	145800	202600	150000	236800	198100	114800	144300	131600	142100	259700	111000	160600	220500	189500	199700	196600
Com_271_neg	Indoxylsulfuric acid	C8H7NO4S	213.21	5.62	Organic Acid And Its Derivatives	"487-94-5"	67730	864800	1763000	659000	1235000	392200	1089000	972900	1352000	1914000	2249000	764000	1378000	660100	420700	661600	423200	335000	233000	431500	260000	583900	268500	363300	477400	860200	858100	846300
Com_272_neg	Glutaric Acid	C5H8O4	132.115	0.7	Organic Acid And Its Derivatives	"110-94-1"	454400	601900	751200	755800	634300	532600	589400	513500	1051000	1092000	1246000	847200	557600	509000	281500	455400	537100	834100	573800	432100	488900	820300	499700	562900	637500	792900	768000	709000
Com_273_neg	N-Acetyl-Asp-Glu	C11H16N2O8	304.253	2.02	Amino Acid And Its Derivatives	"3106-85-2"	17840	19030	51090	25960	18830	15230	28390	25240	30320	12970	8956	25750	9322	19310	22330	10500	33350	23920	30860	22310	24300	41950	16280	31240	47170	29460	27950	29380
Com_274_neg	N-lactoyl-phenylalanine	C12H15NO4	237.25	6.97	Amino Acid And Its Derivatives		36920	31870	63320	35950	32450	24120	43530	33950	59510	53620	24290	17040	23990	32400	23320	27940	28130	27840	17460	28630	43720	30020	34110	32880	33150	32850	30530	34760
Com_275_neg	Orotidine	C10H12N2O8	288.211	1	Nucleotide And Its Derivates	"314-50-1"	10590	11670	4034	5484	3549	10230	11350	11100	10560	16470	13400	5480	17050	9153	3289	8399	9158	12040	4021	14930	14240	5101	2559	18810	17830	11340	8904	15240
Com_276_neg	Glycocholic acid hydrate	C26H43NO6.H2O	483.62	9.373	Bile Acids	"475-31-0"	1205000	56380000	2976000	11900000	18430000	25800000	24530000	8282000	18650000	5441000	24340000	15640000	2623000	562300	192200	734300	752600	5520000	22040000	5040000	821000	18400000	548500	1224000	1611000	11980000	12040000	12180000
Com_277_neg	Taurolithocholic acid sodium salt	C26H44NNaO5S	505.69	12.297	Bile Acids	"6042-32-6"	653300	680400	534600	603400	660100	355300	654600	704500	614400	827300	749700	788700	629400	1073000	900800	657700	638400	634700	679900	481200	516900	912800	654300	677300	879100	661700	709300	651600
Com_278_neg	Glycolithocholic acid	C26H43NO4	433.629	12.023	Bile Acids	"474-74-8"	4731	41300	16510	10720	11170	22780	16500	24800	48600	110100	36410	23940	3158	3341	2128	9747	1487	2548	30470	4783	2337	36580	1743	15326	1673	22420	19820	17490
Com_279_neg	Chenodeoxycholic acid	C24H40O4	392.57	11.768	Bile Acids	"474-25-9"	28680	397800	965700	72830	96960	36670	68440	40390	121200	368500	61250	35730	38000	8132	22130	62080	19030	8441	42880	30370	12600	107000	21760	28116	14590	104100	108300	118700
Com_280_neg	23-Nordeoxycholic acid	C23H38O4	378.55	11.215	Bile Acids	"53608-86-9"	41620	48230	83360	33390	29420	38050	59820	28250	147100	1275000	128000	146500	43500	35200	46760	73570	154900	379700	145100	677500	159200	282700	202100	142100	162100	152800	205700	181900
Com_281_neg	Deoxycholic acid	C24H40O4	392.57	11.976	Bile Acids	"83-44-3"	271600	3029000	43510000	731000	855800	212400	495700	670000	3508000	2831000	801200	712300	1723000	26990	203000	111200	536900	57190	413100	325200	191800	1413000	476500	182400	215500	2970000	3059000	2925000
Com_282_neg	Chenodeoxycholic acid-3-beta-D-glucuronide	C30H48O10	568.704	10.072	Bile Acids	"58814-71-4"	124700	195400	291000	81320	91350	55420	172300	88280	61820	169100	78720	58310	202700	142600	307900	313200	235000	79660	76190	43370	178200	146500	156100	136700	201100	147300	150100	145600
Com_283_neg	lithocholic acid	C24H40O3	376.57	11.159	Bile Acids	"434-13-9"	3929000	4295000	3183000	2740000	3200000	3286000	3997000	2440000	4240000	3055000	3395000	3146000	3816000	2910000	3923000	5765000	3674000	4034000	4231000	5912000	2879000	3823000	2659000	3388000	2426000	1496000	1602000	1448000
Com_284_neg	Cholic acid	C24H40O5	408.57	10.361	Bile Acids	"81-25-4"	6478000	57840000	211400000	16020000	40910000	4415000	13090000	5602000	17050000	15780000	8935000	4885000	7771000	946100	840600	931800	1400000	326900	2560000	2106000	1349000	10130000	2264000	956100	1205000	25680000	25850000	25700000
Com_285_neg	Tauroursodeoxycholic acid Dihydrate	C26H45NO6S.2H2O	535.7	9.015	Bile Acids	"14605-22-2"	181200	611100	320600	555600	254100	196900	296000	157900	81500	44940	151900	139800	33860	110300	58720	70340	96030	38000	43920	75260	58810	127400	91820	55430	150600	155300	161000	152400
Com_286_neg	Myristic acid	C14H28O2	228.371	1.03	Fatty Acyls	"544-63-8"	200700	158800	102500	144000	138900	146800	127700	181100	103200	76060	135200	131400	144600	90600	149200	166800	188600	103600	223000	166500	127700	175600	194900	177600	215700	205900	168700	190000
Com_287_neg	Hyodeoxycholate	C24H40O4	392.57	10.533	Bile Acids	"83-49-8"	11150	61320	74330	23630	25220	20360	26590	13900	141500	222700	70790	55470	112000	26570	37430	28040	46210	49440	44950	68390	34280	85400	32470	33220	45410	52850	67790	63750
Com_288_neg	Taurodeoxycholic acid sodium salt	C26H44NNaO6S	521.69	10.504	Bile Acids	"1180-95-6"	7381000	6420000	4381000	8955000	2851000	3671000	10930000	12930000	10950000	6298000	8549000	6744000	23040000	4181000	19920000	27370000	32960000	5715000	11170000	7053000	24100000	9190000	13590000	19170000	23500000	12980000	12900000	12640000
Com_289_neg	Taurohyodeoxycholic acid sodium salt	C26H44NNaO6S	521.69	8.928	Bile Acids	"110026-03-4"	828000	40750	3895000	1855000	2478000	4384000	2553000	21700	1800000	1153000	6192000	3594000	1106000	5287000	6017000	3683000	7878000	5629000	471700	7985000	4791000	14550000	8339000	7559000	8798000	4410000	4518000	4891000
Com_290_neg	L-Rhamnose monohydrate	C6H14O6	182.17	0.98	Carbohydrates And Its Derivatives	"6155-35-7"	17440	15590	12810	22200	13020	8407	18090	19370	16190	32610	11530	22920	5494	14360	18790	12620	13940	15093	21450	9621	13366	20550	21680	7851	9720	23440	19460	22620
Com_291_neg	4-Hydroxyisoleucine	C6H13NO3	147.172	1.038	Amino Acid And Its Derivatives	"781658-23-9"	8043000	7283000	9688000	5725000	5595000	5786000	6569000	6509000	10010000	12670000	7113000	7182000	4554000	7248000	7921000	7022000	5406000	4984000	5021000	6379000	6832000	4895000	4567000	5596000	7249000	6907000	6901000	7101000
Com_292_neg	Ala-Gln	C8H15N3O4	217.22	0.85	Amino Acid And Its Derivatives	"39537-23-0"	26790	31730	24160	17230	37180	54100	31750	34820	28410	16560	28360	25110	22710	22820	11750	22500	23390	36670	47350	42540	25700	20650	53370	34120	30030	27130	19550	20030
Com_293_neg	O-Aceyl-L-Serine	C5H9NO4	147.129	1.056	Amino Acid And Its Derivatives	"5147-00-2"	69300	58670	80920	49260	48390	46180	64550	49310	77560	102200	61420	58040	43340	60490	67090	62860	49910	38460	48980	53820	58410	35830	41890	47930	60580	60810	62210	55200
Com_294_neg	3-Methyl-2-oxobutanoic acid	C5H8O3	116.12	3.829	Organic Acid And Its Derivatives	"759-05-7"	33420	32960	41930	43500	28480	26050	47500	52390	32400	30790	41070	36990	31300	30480	46260	39230	60910	59210	43400	44840	53080	78190	35830	67730	80410	47360	46500	43460
Com_295_neg	(S)-Leucic acid	C6H12O3	132.16	6.404	Organic Acid And Its Derivatives	"13748-90-8"	47550	40590	86970	46400	64200	55790	85470	96830	61070	54220	43450	34780	50260	51700	68040	122600	61000	64130	51050	59350	71580	99400	60350	86630	104500	64220	65040	86320
Com_296_neg	3-(3-Hydroxyphenyl)propanoic acid	C9H10O3	166.17	6.737	Organic Acid And Its Derivatives	"621-54-5"	62670	37030	90150	2820000	3756000	4255000	2510000	61030	6653000	6300000	3029000	5185000	3191000	889300	3889000	55320	8161000	9908000	5222000	5998000	8887000	8101000	4673000	5305000	6471000	4637000	4548000	4549000
Com_297_neg	L-Dihydroorotic Acid	C5H6N2O4	158.11	1.051	Organic Acid And Its Derivatives	"5988-19-2"	65320	58740	41930	49680	50040	56480	48880	60840	42170	35180	51230	47830	47070	61620	47710	33840	44740	60360	55560	58750	49780	50560	45330	49110	50200	53700	51810	54740
Com_298_neg	3-Hydroxyisovalerate	C5H10O3	118.13	4.084	Organic Acid And Its Derivatives	"625-08-1"	168400	163400	263800	288400	230900	226600	264900	247400	142800	283900	231200	189300	266300	367800	650100	228600	185400	242500	153700	160100	177600	148000	275500	158200	211900	253500	270900	280100
Com_299_neg	5-Hydroxymethyluracil	C5H6N2O3	142.11	1.041	Nucleotide And Its Derivates	"4433-40-3"	66850	76560	107700	85470	91940	83870	78760	90010	87830	136900	122200	80990	125400	114600	115300	150100	122800	90000	94450	71260	73480	86830	78560	88260	91090	98250	110700	82830
Com_300_neg	N-Acetylalanine	C5H9NO3	131.13	2.15	Amino Acid And Its Derivatives	"97-69-8"	65780	48550	34740	35480	31570	19610	27090	19920	87420	128000	53570	36460	41590	48520	78180	77150	46310	46400	49590	43880	73820	88940	58160	52650	70850	50990	58690	55860
Com_301_neg	Methyl beta-D-galactopyranoside	C7H14O6	194.182	1.03	Carbohydrates And Its Derivatives	"1824-94-8"	266800	370800	175000	257400	360500	181300	259100	345200	357600	167200	434200	203000	336500	451300	210700	81470	71460	213300	160500	220400	168700	180800	191000	271800	361700	270700	273800	247900
Com_302_neg	Methyl alpha-D-glucopyranoside	C7H14O6	194.182	1.02	Carbohydrates And Its Derivatives	"97-30-3"	275300	390100	173400	258800	346800	156300	239900	370600	356700	158300	431000	199800	335200	391600	219300	84190	89230	198900	196500	196100	132000	175600	156600	281200	356900	277000	283500	239900
Com_303_neg	Lysops 22:6	C28H44NO9P	569.62	13.14	Phospholipid		10460	10180	10250	6916	5074	4475	10010	12570	15120	15720	17490	11860	11530	15660	19080	13140	10200	12700	11220	6540	9431	12830	8057	13380	15780	12090	11050	12580
Com_304_neg	Lysops 22:5	C28H46NO9P	571.64	13.68	Phospholipid		26500	34510	14270	26740	29090	21170	23830	23320	19900	22760	27570	22140	32680	38080	26710	19380	32880	25310	24630	19490	23260	29280	26730	32460	36340	31390	27800	29290
Com_305_neg	Lysopg 18:1	C24H47O9P	510.6	13.81	Phospholipid		726200	846800	438600	784900	775000	507800	606700	813200	646300	710800	765400	609200	710500	775400	848200	593700	574400	666100	719000	494700	599700	862900	710100	784100	857300	722700	738000	676600
Com_306_neg	Lysope 18:1	C23H46NO7P	479.588	12.81	Phospholipid		3789000	3807000	3831000	3096000	3345000	2316000	3495000	3671000	3733000	4727000	3913000	2848000	2403000	3161000	3037000	2540000	3464000	3208000	3100000	2528000	2975000	4535000	3143000	3592000	4514000	3381000	3536000	3466000
Com_307_neg	Hydroxyglutaric acid	C5H8O5	148.11	1.45	Organic Acid And Its Derivatives	"13095-47-1"	83730	182900	145800	79920	104400	69420	130600	114900	344000	269800	111300	84700	104100	138700	83200	181100	60000	106300	71210	85570	76080	71190	103700	68660	123500	119800	83770	116500
Com_308_neg	Hydroxypyruvic acid	C3H4O4	104.061	2.17	Organic Acid And Its Derivatives	"1113-60-6"	3114000	2996000	8099000	11780000	10130000	8601000	12910000	9587000	11140000	6920000	12910000	18600000	10370000	9796000	8231000	13850000	8632000	6995000	7383000	7174000	6806000	16060000	6763000	9416000	12300000	9943000	9688000	10650000
Com_309_neg	IDP	C10H13N4O15P3	522.149	1.02	Nucleotide And Its Derivates	"86-04-4"	2650	6620	3972	8939	4979	1518	1648	3316	9338	10630	12900	9607	1660	1995	4792	5328	4307	7635	2990	3316	4990	4278	1661	5964	6799	7623	7624	7134
Com_310_neg	alpha-D-Galactose 1-phosphate	C6H13O9P	260.136	0.87	Sugar Acids And Its Derivatives	"2255-14-3"	33530	84320	22770	84970	55620	15970	16290	102400	25240	47330	91000	292700	80010	235300	69590	59010	202800	354800	1238000	128100	87410	232300	106100	224300	392000	178100	186900	125100
Com_311_neg	Gamma-Glu-Leu	C11H20N2O5	260.287	5.09	Organic Acid And Its Derivatives	"2566-39-4"	29810	45800	49290	28040	29440	32210	42820	35160	62200	51580	42230	58780	26330	31330	45610	29460	62880	50750	72800	30570	44050	67140	39440	51000	63600	47690	46300	47130
Com_312_neg	N-Acetyl-D-glucosamine 6-phosphate	C8H16NO9P	301.188	1.81	Sugar Acids And Its Derivatives		19590	20490	32620	19750	25110	18640	19050	30050	18830	10290	7515	12600	18300	24830	20400	22960	35440	20570	24280	16080	15560	21840	25060	20530	27250	22720	15940	13140
Com_313_neg	Glycerol-3-phosphate	C3H9O6P	172.074	0.9	Fatty Acyls	"57-03-4"	714800	711000	592700	737800	747300	681500	627100	677300	559400	481300	781000	743400	604200	969000	942900	508400	407700	149400	210000	271100	193500	210600	164900	227800	211100	565200	588900	557200
Com_314_neg	DL-3,4-Dihydroxyphenyl glycol	C8H10O4	170.163	7.37	Benzene and substituted derivatives	"28822-73-3"	6350	7860	4966	6001	3983	5247	5624	4085	5977	5219	4191	6857	4570	8324	5988	6994	4188	6757	6046	6692	4313	6184	4693	5469	8032	6465	6301	5256
Com_315_neg	Methyl 4-hydroxybenzoate	C8H8O3	152.15	8.26	Others	"99-76-3"	71860	25380	21890	47120	6240	32440	14380	8651	11984	16907	10024	11973	12920	53270	206700	41600	4976	1900	8185	5840	4246	4421	5589	3282	6897	25270	26050	28680
Com_316_neg	3-Indoleacrylate	C11H9NO2	187.195	5.36	Indole And Its Derivatives	"1204-06-4"	4244	1663	2003	5526	2599	3386	7859	3609	2155	17540	6397	6843	3407	4251	3951	3424	2990	3620	3259	3156	4111	2053	1882	3872	4397	2880	2397	2264
Com_317_pos	Lysopc 16:1	C24H48NO7P	493.61	11.75	Phospholipid		9327000	8722000	7815000	5640000	6233000	4331000	6359000	8797000	7550000	12050000	6278000	5229000	3997000	13440000	13720000	5845000	9724000	8426000	9360000	7097000	7887000	13230000	8354000	10030000	11960000	9025000	9329000	8859000
Com_318_pos	Lysopc 16:2 (2N Isomer)	C24H46NO7P	491.308	11.13	Phospholipid		80870	63240	98060	89080	89640	49540	108500	68420	36170	62950	40100	37600	25470	87690	69330	57290	120000	124400	87660	82330	89420	114300	90650	100600	97300	64090	91480	60700
Com_319_pos	Lysopc 15:0	C23H48NO7P	481.317	12.93	Phospholipid		3446000	3628000	3123000	3126000	2716000	1902000	2964000	2295000	3294000	3056000	3306000	3442000	3014000	2989000	3359000	2564000	3067000	2390000	2339000	2806000	2524000	3551000	2499000	3695000	4194000	2931000	3040000	2957000
Com_320_pos	Lysopc 16:0	C24H50NO7P	495.63	12.57	Phospholipid		236700000	255100000	192500000	227800000	236300000	151500000	240800000	241500000	213600000	249800000	222200000	236800000	223100000	286100000	279300000	220800000	227400000	203700000	223100000	177700000	196400000	260500000	222000000	227100000	245900000	227000000	232400000	226200000
Com_321_pos	Lysopc 18:2	C26H50NO7P	519.65	12.16	Phospholipid		101100000	82640000	41170000	104700000	96870000	53640000	78320000	103000000	49960000	56360000	46720000	53270000	59070000	126800000	89630000	74710000	67610000	54120000	77800000	49790000	52120000	85830000	73760000	80620000	87210000	72090000	74340000	73280000
Com_322_pos	Lysopc 18:3	C26H48NO7P	517.317	12.57	Phospholipid		53170000	57250000	45120000	49600000	48670000	35140000	49050000	48030000	41970000	49010000	41200000	44600000	41160000	52500000	51730000	41870000	41950000	36980000	39190000	32420000	34810000	44960000	39540000	41090000	43950000	45000000	44380000	41110000
Com_323_pos	Lysopc 17:0	C25H52NO7P	509.657	13.17	Phospholipid	"50930-23-9"	23900000	26240000	16250000	26250000	22650000	12570000	23320000	26560000	15230000	20680000	19490000	13180000	22170000	26070000	25820000	14800000	28840000	18560000	25430000	15900000	18120000	23760000	22850000	24530000	27440000	20290000	21370000	20950000
Com_324_pos	Lysopc 18:1	C26H52NO7P	521.667	12.9	Phospholipid	"3542-29-8"	276400000	285800000	216400000	230400000	244500000	157300000	237900000	268000000	237900000	289600000	250100000	225100000	211100000	260700000	292800000	239700000	206900000	186700000	192700000	173700000	176600000	252700000	192100000	259600000	285300000	234100000	230500000	226300000
Com_325_pos	Lysine Butyrate	C10H22N2O4	234.293	0.9	Amino Acid And Its Derivatives	"80407-71-2"	7815000	12690000	4876000	12620000	5856000	7407000	9634000	6386000	7046000	7918000	8436000	13050000	6370000	8166000	7795000	14970000	14720000	16720000	19800000	11540000	8822000	13660000	13140000	15950000	19900000	7932000	8420000	9358000
Com_326_pos	Lysopc 14:0	C22H46NO7P	467.577	11.37	Phospholipid	"20559-16-4"	14040000	11030000	12770000	13240000	12620000	5636000	10680000	9468000	9106000	6551000	7105000	3736000	8089000	11140000	11150000	9055000	8489000	5869000	7575000	4406000	6323000	9223000	7084000	8646000	9896000	8720000	8856000	8380000
Com_327_pos	Isovalerylcarnitine	C12H23NO4	245.32	5.66	Carnitine	"31023-24-2"	405300	471700	581600	402400	395100	226900	486100	905900	192000	840600	213100	549800	267400	912200	636400	229200	703900	442300	298000	424700	289900	369300	464400	626500	745000	483800	508100	439400
Com_328_pos	3-Hydroxy-butyryl carnitine			1.91	Carnitine	"1469900-92-2"	61860	107200	297000	230300	212400	187400	493000	388900	71190	261400	124400	296300	47370	192400	317800	130800	442600	311400	302000	436100	307900	686100	422200	381600	465300	283900	311000	271900
Com_329_pos	3-Hydroxy-hexadecanoyl carnitine	C23H45NO5	415.607	10.82	Carnitine	"195207-76-2"	8050	7654	6532	3136	3911	6849	5432	7782	3621	25410	4788	13430	3127	7606	17350	5347	6443	4078	5250	4573	8472	6909	5447	5396	5963	4818	7596	4459
Com_330_pos	Arachidonoylcarnitine	C27H46NO4	448.668	11.42	Carnitine	"36816-11-2"	19740	54370	35620	39810	42900	36590	47360	47570	31300	21390	20310	22440	24220	33620	44980	37480	30670	27290	26540	44150	26400	55260	35560	37790	47850	29260	36790	38480
Com_331_pos	Carnitine-C3			2.56	Carnitine		2689000	3460000	2892000	2863000	1496000	2216000	2586000	3773000	1378000	7950000	1752000	5051000	2708000	3382000	2883000	946100	2213000	2273000	1477000	1534000	1716000	2358000	1439000	2409000	2755000	2413000	2466000	2535000
Com_332_pos	Carnitine-C4			4.63	Carnitine		393700	325900	368400	336400	284900	200700	375400	458000	165100	517100	343000	400900	1029000	592800	929600	177200	330600	240000	261800	423000	287900	342600	327500	316000	353400	384000	408600	378400
Com_333_pos	Cycloleucine	C6H11NO2	129.157	0.84	Amino Acid And Its Derivatives	"52-52-8"	10280000	17890000	15210000	12290000	15150000	12630000	12760000	13310000	13270000	24830000	20510000	16600000	12830000	19070000	19010000	16050000	14830000	16030000	17630000	13490000	11260000	16270000	14630000	15330000	16550000	15000000	17090000	15400000
Com_334_pos	cis-gondoic acid	C20H38O2	310.515	16.03	Fatty Acyls	"26764-41-0"	210000	204700	152800	199600	214900	206000	218400	195100	212800	239200	163200	195400	171500	214600	224900	320000	195200	250400	116400	114600	118100	119800	150100	143900	98150	294900	279300	282300
Com_335_pos	D-Myo-inositol 4,5-bisphosohate	C6H14O12P2	340.116	0.97	Alcohols and polyols	"47055-78-7"	5147	7914	6393	4923	9916	5965	9988	3371	6713	6356	11860	5083	3904	5715	5586	5853	16180	2883	4070	3550	3749	7473	5838	4674	4294	5637	4592	11510
Com_336_pos	Hydrocortisone acetate	C23H32O6	404.497	15.72	Hormones	"50-03-3"	8026	1576	10960	6748	7148	6817	9270	9351	6271	18600	24880	16080	9101	23810	16930	6867	10450	7991	9323	5974	9805	8119	6248	5524	6952	9810	16660	14160
Com_337_pos	Ectoine	C6H10N2O2	142.156	0.95	Others	"96702-03-3"	535800	498600	463200	732100	585700	626100	586800	689100	84450	133600	60370	90130	2520000	255600	25700	181400	332600	130400	102000	318800	273000	153100	155500	305100	347900	335500	449900	390500
Com_338_pos	N-Acetylneuraminic acid	C11H19NO9	309.27	0.988	Amino Acid And Its Derivatives	"131-48-6"	44270	39520	54680	40620	29780	32020	43080	56030	74880	198000	39170	51610	43300	28020	51720	53500	29780	24450	22460	37880	47470	38310	29810	27970	37780	42220	56490	48210
Com_339_pos	Kynurenic acid	C10H7NO3	189.17	5.296	Organic Acid And Its Derivatives	"492-27-3"	92640	79770	58190	58040	62340	60240	62810	66050	71100	66780	60670	58870	70540	112900	96020	236400	56010	74240	74440	62910	75300	54180	49330	65560	62240	78870	78560	70390
Com_340_pos	Palmitoylethanolamide	C18H37NO2	299.49	14.399	Organic Acid And Its Derivatives	"544-31-0"	118100	98700	128600	100500	119500	114700	117200	102200	95560	105000	86200	92780	83150	102000	137000	100200	87430	84220	83340	87750	105300	89730	95290	81060	90820	109400	106900	106000
Com_341_pos	Dehydrocholic acid	C24H34O5	402.52	12.273	Bile Acids	"81-23-2"	44160	40590	35280	27320	25800	28910	25550	21860	38740	36130	29230	23270	24770	35610	34570	65420	35860	32890	34590	44880	26930	33420	26290	36880	24240	25610	30510	23490
Com_342_pos	Uracil	C4H4N2O2	112.09	1.47	Nucleotide And Its Derivates	"66-22-8"	80710	41960	135300	99460	47340	29340	86670	60390	102500	89130	18570	114900	40260	31620	33290	24210	13380	20930	15270	30430	41290	49320	26170	26620	60280	37600	50440	21670
Com_343_pos	L-Tryptophan	C11H12N2O2	204.23	4.894	Amino Acid And Its Derivatives	"73-22-3"	34250000	31790000	23490000	32990000	22880000	21920000	34850000	41820000	23920000	19290000	17220000	23230000	29220000	33390000	34950000	22960000	32730000	20680000	30400000	18690000	23180000	23140000	22510000	28930000	33270000	26770000	27990000	25240000
Com_344_pos	Erucamide	C22H43NO	337.6	16.97	Fatty Acyls	"112-84-5"	68320000	70160000	56800000	64700000	76080000	71130000	73080000	71210000	68410000	81940000	58460000	69680000	66300000	72730000	73930000	84560000	65720000	64720000	41600000	40790000	39470000	44890000	52060000	52900000	38970000	67850000	74720000	72190000
Com_345_pos	Hexadecanamide	C16H33NO	255.44	14.82	Fatty Acyls	"629-54-9"	12130000	10640000	8220000	7709000	8970000	10010000	10720000	8867000	8655000	11750000	7353000	7388000	6939000	8158000	9661000	10770000	7364000	7730000	5037000	4969000	3794000	4755000	5552000	5588000	4287000	14270000	12530000	13430000
Com_346_pos	N-Lauryldiethanolamine	C16H35NO2	273.45	9.45	Amines	"1541-67-9"	17990	13390	10270	11550	11700	11150	11850	8803	8921	7464	7175	9482	25560	12600	10910	7789	13170	7345	9224	9562	9060	13520	13250	10660	10100	12640	10750	12060
Com_347_pos	6-Methylmercaptopurine	C6H6N4S	166.21	4.04	Purines and purine derivatives	"50-66-8"	8110000	8764000	9702000	7648000	6802000	6066000	9472000	8580000	8258000	8611000	5712000	5592000	7006000	10970000	9100000	6049000	7811000	6353000	6441000	5944000	6115000	5896000	6323000	7359000	8411000	7260000	7925000	6908000
Com_348_pos	2-Hydroxycinnamate	C9H8O3	164.16	1.81	Cinnamic acids and derivatives	"614-60-8"	9684000	10190000	11800000	8443000	7404000	5441000	6708000	7680000	6537000	5531000	4097000	3866000	5640000	8367000	6706000	5312000	9564000	6008000	6526000	5563000	5861000	6169000	6145000	7634000	8958000	7267000	6493000	6919000
Com_349_pos	Piperidine	C5H11N	85.15	2.04	Organoheterocyclic compounds	"110-89-4"	1832000	2002000	2692000	2384000	1855000	1832000	2250000	2429000	2301000	1561000	990500	1734000	1484000	1515000	1965000	1210000	2358000	1690000	2177000	1828000	1970000	2204000	1661000	2239000	2411000	1992000	2044000	1689000
Com_350_pos	Isoquinoline	C9H7N	129.16	4.9	Organoheterocyclic compounds	"119-65-3"	75800	79140	59690	77530	43470	48130	70460	96470	52550	42670	34950	57400	68350	76190	77200	58190	67610	43570	67800	53230	50190	50680	52080	65190	67260	68450	62470	52370
Com_351_pos	Purine	C5H4N4	120.112	4.1	Nucleotide And Its Derivates	"120-73-0"	187300	217700	238800	168300	143800	128100	192900	170900	152400	157300	102300	97610	121800	189300	155600	111800	147100	117000	123000	108900	118200	117000	121800	147100	175000	162000	149000	134900
Com_352_pos	LysoPC 15:1	C23H46NO7P	479.1	11.45	Phospholipid		144700	100300	46650	246200	199300	111100	213200	110200	182000	73680	162800	63700	94510	116200	94900	58200	173600	108700	126100	111300	163500	192900	155400	191600	235600	144600	140100	144600
Com_353_pos	Valpromide	C8H17NO	143.23	8.38	Organic Acid And Its Derivatives	"2430-27-5"	15560	12130	13080	8781	8161	6776	7127	17100	9010	5278	8725	11580	22160	3803	7650	6049	26780	20330	16680	11590	24830	20030	19290	20720	23190	18260	16920	12840
Com_354_pos	Solvent Red 23	C22H16N4O	352.39	11.04	Others	"85-86-9"	236300	248000	229400	219000	218400	216000	213200	187200	209700	209900	203600	219100	196100	195900	194400	198900	213300	185400	198300	195800	206000	205700	197100	193300	216800	227200	220200	210700
Com_355_pos	6-Aminonicotinamide	C6H7N3O	137.139	1.95	Pyridine And Its Derivatives	"329-89-5"	51650	40940	47890	35270	33220	21150	25930	27180	23820	20500	20850	17160	25360	33460	29020	19410	35390	37970	25210	23300	17750	41270	22750	42840	45140	35900	27180	32070
Com_356_pos	(5-L-Glutamyl)-L-Amino Acid	C8H14N2O5	218.207	1.18	Amino Acid And Its Derivatives	"5875-41-2"	23410	29400	20450	11340	22110	23600	24350	36110	41820	102700	39850	30950	18990	103300	53140	66930	8484	7992	14320	19510	10470	22080	20850	30890	28080	36390	31160	21560
Com_357_pos	beta-Estradiol 17-Acetate	C20H26O3	314.42	12.45	Hormones	"1743-60-8"	41390	39760	33070	34290	40690	37630	51350	52600	57440	67570	59470	70600	63180	78670	73280	62320	57910	54810	60870	58760	52420	62350	55670	56720	52850	41390	66030	53470
Com_358_pos	Fexofenadine	C32H39NO4	501.656	12.04	Others	"83799-24-0"	677600	567900	383000	756700	560800	272700	541100	635400	311300	471300	216200	310600	350700	621300	691000	405900	582600	296600	553700	389200	424800	543500	763500	531300	618000	451200	477300	457600
Com_359_pos	Feruloylcholine	C15H22NO4	280.34	14.42	Cholines		196500	186100	159300	157200	188400	196200	213600	193100	178200	205500	157500	179400	170200	180000	201800	200100	165300	176400	73730	72540	61090	97340	105200	110100	85820	401500	405300	397200
Com_360_pos	Gly-Phe	C11H14N2O3	222.24	4.88	Amino Acid And Its Derivatives	"3321-03-7"	9185	21810	7274	8662	5279	6954	5733	4817	7143	7495	4495	8695	11040	7811	8262	6524	11160	3421	4879	7139	10390	5607	3575	8545	8333	8203	5145	9176
Com_361_pos	gamma-Muurolene	C15H24	204.351	4.87	Fatty Acyls	"24268-39-1"	204100	208400	160200	202100	140400	142100	225800	283300	156100	139100	119700	149000	192700	229600	229900	153400	202700	132700	196000	126500	151500	163100	136700	179400	212800	167000	194200	151600
Com_362_pos	Galactinol	C12H22O11	342.297	0.95	Carbohydrates And Its Derivatives	"3687-64-7"	53940	35210	22850	54690	18670	21560	13820	21370	42320	29600	14950	33460	69360	14090	22510	52560	23400	24670	28000	21050	17520	5085	18190	22010	43720	24070	24490	12170
Com_363_pos	3-Hydroxy-3-Methylpentane-1,5-Dioic Acid	C6H10O5	162.14	0.87	Fatty Acyls	"503-49-1"	660700	650500	421200	661800	547700	499900	486400	1237000	134700	275800	209800	337200	168700	813500	552600	306900	630100	880000	794300	607600	433600	542600	608600	831300	743300	484200	349500	450100
Com_364_pos	gamma-Butyrolactone	C4H6O2	86.09	2.16	Organoheterocyclic compounds	"96-48-0"	256800	321600	447300	712700	843400	484200	633500	559700	668750	757700	658200	950900	660200	384900	510800	558700	426100	310100	255400	659400	326000	677200	438300	586500	697500	464400	384600	636000
Com_365_pos	Delta-Tridecalactone	C13H24O2	212.329	9.17	Fatty Acyls	"7370-92-5"	18140	26910	18470	18440	12430	7843	11510	12640	6101	11160	7549	10460	11050	10690	6358	7854	7147	7292	9021	7173	8512	9307	11370	10790	9467	11380	8990	9714
Com_366_pos	4-Oxoretinol	C20H28O2	300.435	12.49	Vitamins	"62702-55-0"	3239	5519	7225	5386	17360	7105	8561	14180	22550	8325	5969	7214	2309	5700	11110	3538	3608	4462	6223	9762	7655	5565	4699	5375	6009	4260	6591	6054
Com_367_pos	6-Deoxy-D-glucose	C6H12O5	164.156	1.825	Carbohydrates And Its Derivatives	"7658-08-4"	2086000	2159000	2544000	1912000	1520000	1197000	1652000	1726000	1489000	1299000	952000	917800	1217000	2006000	1603000	1259000	2223000	1467000	1385000	1268000	1281000	1375000	1303000	1792000	1843000	1610000	1530000	1454000
Com_368_pos	5-Aminopentanoate	C5H11NO2	117.146	0.96	Organic Acid And Its Derivatives	"660-88-8"	20530	27460	16220	10680	24980	10160	13190	14740	51970	45560	64410	34970	16680	25760	25510	63870	9970	17620	17410	25440	26770	21210	16890	7360	14090	19590	27620	25600
Com_369_pos	5-Hydroxyindole	C8H7NO	133.147	8.43	Indole And Its Derivatives	"1953-54-4"	35620	32740	42860	81810	26450	37330	47880	39340	10480	21310	18380	20060	30600	41480	26920	19080	21710	6567	19720	16050	13700	30490	20010	27630	35830	34830	25100	28700
Com_370_pos	5-Hydroxylysine	C6H15ClN2O3	198.65	0.72	Amino Acid And Its Derivatives	"13204-98-3"	105500	200900	83170	58560	36550	19980	84890	46230	86190	174300	59320	140400	82800	48090	57170	49940	91610	97020	65340	116100	142300	105300	113200	117400	105100	91590	77950	70040
Com_371_pos	5-Methoxyindole-3-acetic acid	C11H11NO3	205.21	4.87	Indole And Its Derivatives	"3471-31-6"	356100	330700	213400	333300	223100	230300	325300	432800	243000	190200	173200	230200	273200	341300	358500	226300	327400	200700	304800	186500	228200	209800	219300	257300	290800	257100	304800	241200
Com_372_pos	Pyridoxamine	C8H12N2O2	168.193	1	Pyridine And Its Derivatives	"85-87-0"	487800	871600	792900	605800	716400	674900	626400	669700	671800	1114000	1089000	768300	517700	655500	694900	553600	653400	869600	1004000	594800	437900	715800	710100	699300	626800	603300	686700	533100
Com_373_pos	5beta-Androstan-17beta-ol-3-one	C19H30O2	290.44	0.84	Hormones	"571-22-2"	59540	27950	92090	75740	38350	48190	47390	63160	82410	80290	45020	41800	26210	28800	55490	46010	37360	41700	50790	32880	33920	53960	43920	52560	29690	35420	50430	36730
Com_374_pos	Sarcosine	C3H7NO2	89.093	0.9	Amino Acid And Its Derivatives	"107-97-1"	3429000	3119000	3967000	3067000	3994000	3852000	3705000	4313000	4200000	3506000	3688000	2968000	3640000	3690000	3609000	4601000	3707000	2996000	4007000	5315000	4511000	2854000	4451000	3808000	3519000	3406000	3905000	3307000
Com_375_pos	S-Adenosyl-methionine	C22H30N6O8S2	570.639	0.84	Amino Acid And Its Derivatives	"17176-17-9"	3601	4457	7312	6306	2597	7122	2560	3659	1728	5770	3260	3520	6811	2971	4828	4410	2617	3297	5952	7064	2229	3995	4463	3344	1485	5836	8224	2971
Com_376_pos	Vitamin B2	C17H20N4O6	376.364	5.94	Vitamins	"83-88-5"	70220	53150	54860	57310	47950	102500	54420	47440	61760	67620	46310	41190	47270	56800	52380	59390	46280	48900	58520	52160	58480	56330	44030	88670	102500	51660	59070	55050
Com_377_pos	S-ribosyl-L-homocysteine			0.91	Amino Acid And Its Derivatives		6780	7824	4768	7897	6102	8478	6948	7365	20410	22280	16420	11310	9577	9757	8106	42850	4629	7758	8012	7771	5243	5184	6067	6939	5666	7483	13190	10260
Com_378_pos	5-Aminolevulinate	C5H9NO3	131.13	2.07	Organic Acid And Its Derivatives	"106-60-5"	645500	666600	954200	772900	627400	655900	931500	889200	855000	594100	385400	705400	566000	626100	781800	443600	885500	667000	850600	663800	743400	813500	596100	839000	984000	744300	738100	684800
Com_379_pos	5-Aminosalicylate	C7H7NO3	153.135	1.68	Organic Acid And Its Derivatives	"89-57-6"	130600	125900	83410	113100	70803	38790	45420	78880	126300	131600	48900	80520	53270	78960	62610	35990	36740	52580	70130	34620	95920	62130	80860	30740	70610	63120	76030	56100
Com_380_pos	all-trans-Retinal	C20H28O	284.44	15.62	Vitamins	"116-31-4"	3945	3069	1884	5041	2031	2646	2816	2707	3030	3209	3056	5560	4528	3086	3194	2999	1990	2986	1428	2722	3439	2766	4858	3985	2641	4850	2690	4434
Com_381_pos	Dibutyl sebacate	C18H34O4	314.46	15.3	Organic Acid And Its Derivatives	"109-43-3"	3198	4801	4059	4480	3428	4350	4302	4174	3892	4717	6148	4488	4411	3975	5493	5199	4802	3591	6398	5166	6227	4424	4152	4203	3852	5398	3740	2652
Com_382_pos	N-(5-Aminopentyl)acetamide	C7H16N2O	144.21	1.01	Polyamine	"32343-73-0"	28790	12430	9551	8363	5358	19680	11410	23990	11030	9033	9634	17190	9822	25480	25260	22250	24390	19300	14160	10880	12370	9022	11240	14300	13310	18200	14610	13380
Com_383_pos	Methylguanidine HCl	C2H8ClN3	109.56	0.88	Organic Acid And Its Derivatives	"21770-81-0"	25220	45150	68770	74040	36970	54130	61850	67970	45720	31430	21730	37580	35390	55410	53640	33650	67200	60050	78520	56770	56830	48580	84970	82400	75090	44770	55470	57450
Com_384_pos	beta-Alanine methyl ester	C4H9NO2	103.12	0.98	Amino Acid And Its Derivatives	"4138-35-6"	3181	4257	3127	3608	2516	4799	3814	2053	4825	6557	8091	5067	5505	3749	4210	4978	4259	7960	8247	3784	10650	3612	1660	7417	3499	6551	7733	9908
Com_385_pos	Imidazoleacetic acid	C5H6N2O2	126.113	0.91	Organic Acid And Its Derivatives	"645-65-8"	484000	477000	265700	414800	283300	217300	312900	387300	188400	328100	339900	531900	364200	513800	305000	390200	386600	427300	531400	406100	329400	444400	428200	387200	439100	438400	292300	411800
Com_386_pos	Isoproterenol	C11H17NO3	211.258	8.36	Hormones	"7683-59-2"	228200	219600	216100	220200	217300	193600	198500	192000	204000	207500	186700	199000	190000	203600	188800	194600	176200	189400	174900	174900	188100	199500	185400	175800	200000	210700	208900	200300
Com_387_pos	L-(-)-alpha-Amino-epsilon-Caprolactam	C6H12N2O	128.172	0.7	Amino Acid And Its Derivatives	"21568-87-6"	99170	90770	131400	92410	84590	86500	85400	75630	79960	74360	50890	87420	73730	76280	115400	56540	89050	70290	79000	104000	86890	68490	74260	88080	92520	90640	85910	79850
Com_388_pos	Ip7G	C16H23N5O5	365.384	0.96	Nucleotide And Its Derivates	"59384-58-6"	22620	12970	8049	15730	6930	7608	10410	10060	16470	19820	18570	11840	21610	5745	11650	15780	8275	5703	6819	12910	9690	10620	6146	16100	8775	11040	20670	12080
Com_389_pos	Isobutyryl carnitine	C11H21NO4	231.289	4.62	Carnitine	"25518-49-4"	412200	292900	346300	340200	286100	218100	410700	474700	184800	576200	334300	392600	1068000	627500	939200	164800	315600	262100	256200	419700	297300	298900	320600	295600	342500	401700	425200	406100
Com_390_pos	Isomaltose	C12H22O11	342.297	0.9	Carbohydrates And Its Derivatives	"499-40-1"	72000	33570	17870	54280	23640	20360	19960	8585	48390	37350	33380	67380	174100	38370	3660	14550	11440	9980	16950	11250	7917	28640	13000	8355	16630	34870	29670	37880
Com_391_pos	beta amino butyric acid	C4H9NO2	103.12	0.98	Amino Acid And Its Derivatives	"541-48-0"	56230	40050	42270	57240	36610	27090	24130	43790	64590	86380	38840	38160	41010	67570	43660	35260	64970	55570	35810	58630	43360	59730	53250	27680	28680	51590	46360	42750
Com_392_pos	Adenine	C5H5N5	135.127	1.032	Nucleotide And Its Derivates	"73-24-5"	43440	55300	52740	135600	31950	92810	181500	34730	164300	45990	165800	34340	113100	72336	39010	40880	50980	51430	47830	160900	67470	28460	80320	47280	43760	96570	66550	80110
Com_393_pos	Flucytosine	C4H4FN3O	129.09	1	Others	"2022-85-7"	3689	9185	4999	4523	2883	5544	2916	5466	8834	11360	6262	5114	4085	4324	7157	5942	3714	2905	4453	5578	5992	7736	3716	7619	5458	4829	1856	4002
Com_394_pos	4-Pregnen-17alpha,20alpha-Diol-3-One	C21H32O3	332.477	0.87	Hormones	"652-69-7"	5117	5749	4856	2364	2416	4840	3745	3134	12160	7144	3982	2762	3105	3844	4464	4477	3177	3070	2758	3108	2061	3121	3098	4877	3455	4809	5061	4502
Com_395_pos	11-Ketoetiocholanolone	C19H28O3	304.424	15.04	Hormones	"739-27-5"	1252000	1474000	887800	730900	594900	451700	1043000	740400	1137000	1504000	557800	948400	1225000	1081000	1261000	645400	863400	784100	723200	749100	1099000	1367000	1393000	1127000	1281000	1079000	1015000	976700
Com_396_pos	Tryptophanol	C11H14N2O	190.242	18.24	Amino Acid And Its Derivatives	"2899-29-8"	123000	114700	146300	142100	162600	154500	166400	159400	67440	164900	168600	173900	155400	75780	154700	193500	168000	80730	141300	161200	161900	171400	175600	180200	141100	178400	162800	175100
Com_397_pos	L-Homocitrulline	C7H15N3O3	189.21	0.972	Amino Acid And Its Derivatives	"1190-49-4"	183800	453600	169800	316100	162800	177900	310700	143100	349700	452200	484000	412100	543300	400800	140200	596700	197500	130400	186900	153300	160200	187700	124100	170900	195500	207200	262500	235400
Com_398_pos	Glycyl-L-leucine	C8H16N2O3	188.22	4.466	Amino Acid And Its Derivatives	"869-19-2"	31630	22260	10540	35430	9745	11590	13100	8373	8549	25470	8700	26190	8776	31300	40230	12770	23660	13160	18690	16660	10810	12940	7974	5887	8737	16720	20080	13060
Com_399_pos	5-Methylcytosine	C5H7N3O	125.13	0.991	Nucleotide And Its Derivates	"554-01-8"	91200	48700	68520	41220	39510	40440	45070	37290	41910	37960	40400	28530	38560	30480	24990	39830	29380	32260	39350	42900	21880	46350	21050	34520	44510	38560	24300	29310
Com_400_pos	D-Proline	C5H9NO2	115.13	0.967	Amino Acid And Its Derivatives	"344-25-2"	78660000	66500000	76900000	69170000	73640000	54530000	63630000	58250000	62990000	61210000	57490000	49150000	52200000	74030000	70060000	73100000	58160000	50920000	61170000	51360000	60620000	49090000	49040000	56920000	66420000	57330000	58770000	52690000
Com_401_pos	L-Hydroxyproline	C5H9NO3	131.13	0.88	Amino Acid And Its Derivatives	"51-35-4"	1128000	2163000	1315000	1150000	1234000	861800	1269000	1143000	1645000	2002000	1724000	1791000	1456000	963300	1020000	1116000	2288000	2096000	3279000	2946000	3127000	1903000	2557000	2692000	2247000	1585000	1643000	1420000
Com_402_pos	Glycyl-L-valine	C7H14N2O3	174.2	2.077	Amino Acid And Its Derivatives	"1963-21-9"	329500	579000	323700	427500	242600	245900	316700	335200	285200	554600	385600	367300	495500	708000	1328000	469100	472500	245000	228300	269000	235200	211400	201500	519600	592700	398400	443600	379600
Com_403_pos	N6-Acetyl-L-lysine	C8H16N2O3	188.22	1.304	Amino Acid And Its Derivatives	"692-04-6"	250000	305300	292700	303200	221300	227500	269300	164700	280100	247700	251600	311600	299100	144100	165000	167700	223600	186900	227500	179300	258200	198100	113700	203100	244400	250800	255400	224400
Com_404_pos	N,N-Dimethylglycine	C4H9NO2	103.12	0.9	Amino Acid And Its Derivatives	"1118-68-9"	6618000	7239000	5674000	5649000	5696000	5363000	6171000	5918000	5965000	5313000	4782000	5087000	5633000	5129000	4495000	4338000	4295000	3854000	4066000	4403000	4437000	4695000	4177000	4618000	4706000	5437000	5476000	4845000
Com_405_pos	Diethylglutarate	C9H16O4	188.105	0.67	Organic Acid And Its Derivatives	"818-38-2"	8092000	11860000	12330000	13550000	11050000	10250000	11040000	8446000	22600000	21880000	21610000	16220000	10050000	8956000	4613000	9124000	8771000	12790000	11010000	7474000	7311000	13990000	7831000	9360000	10490000	12760000	12150000	13310000
Com_406_pos	N-Formyl-L-methionine	C6H11NO3S	177	2.97	Amino Acid And Its Derivatives	"4289-98-9"	130000	260400	171400	107100	111500	69510	258500	172600	200400	260000	159700	173500	170600	130800	172000	55650	214500	168500	88890	231300	134600	256600	89220	178400	196900	151300	171300	152200
Com_407_pos	Aspartic acid di-O-glucoside		457.1	0.97	Amino Acid And Its Derivatives		7735	5421	1934	2703	3088	5837	3754	3958	2323	6563	5034	3086	17340	5380	4073	6198	2706	3874	4161	5017	1933	4238	4320	3786	3686	5774	6267	2691
Com_408_pos	L-Palmitoylcarnitine	C23H45NO4	399.335	11.69	Carnitine	"2364-67-2"	126300	102100	54010	47340	55220	37710	63290	100200	70180	214100	41270	191300	50120	47740	115000	38770	46520	71900	47440	63860	61100	122300	74210	54880	74590	72330	76750	77290
Com_409_pos	5-Hydroxyindoleacetate	C10H9NO3	191.058	5.58	Indole And Its Derivatives	"54-16-0"	4223000	3528000	5006000	3687000	2014000	2798000	2737000	3178000	1503000	2552000	2530000	2870000	6013000	3561000	2400000	869700	1435000	706400	585200	1779000	1011000	1014000	477100	806500	892300	2062000	2481000	2099000
Com_410_pos	D-Phenylalanine	C9H11NO2	165.19	4.106	Amino Acid And Its Derivatives	"673-06-3"	85760000	87370000	97010000	78960000	71470000	65150000	95930000	90530000	83570000	87830000	62150000	57980000	74280000	112800000	96810000	65340000	79950000	68720000	72000000	63190000	64660000	64810000	67150000	81700000	88020000	79220000	82020000	73020000
Com_411_pos	Uridine	C9H12N2O6	244.2	1.86	Nucleotide And Its Derivates	"58-96-8"	757400	713200	688300	808900	523000	390300	824700	626600	634100	774300	464800	582300	510200	450400	467900	401000	380400	316200	390300	302700	435100	463200	351900	379400	414800	506700	507500	505600
Com_412_pos	Adenosine	C10H13N5O4	267.24	2.762	Nucleotide And Its Derivates	"58-61-7"	48190	37620	39000	38000	22630	42880	26050	35680	30650	32960	42240	27020	36600	30530	38530	64850	29470	21300	36590	21770	84790	21360	12590	14380	9944	62250	47560	46410
Com_413_pos	Vitamin A	C20H30O	286.452	9.514	Vitamins	"68-26-8"	3997	20666	7036	13630	16460	13560	16130	2196	12280	16720	18440	5719	3649	21500	22000	17000	32810	11830	5271	21310	14240	37500	30170	23860	27160	11140	13750	13460
Com_414_pos	Cytidine	C9H13N3O5	243.22	1.029	Nucleotide And Its Derivates	"65-46-3"	3427000	3204000	2204000	1957000	2373000	1660000	2689000	2172000	651300	2483000	1569000	2131000	2432000	1878000	1608000	2832000	1392000	908600	1622000	1573000	2331000	1815000	1440000	1594000	1655000	1805000	2666000	2136000
Com_415_pos	SDMA	C8H18N4O2	202.25	0.913	Amino Acid And Its Derivatives	"30344-00-4"	1462000	1327000	1066000	966500	840200	631200	740500	695900	861800	701400	747500	628000	574200	585700	373500	403900	430200	490400	486300	429700	490100	440100	330700	347600	484800	407500	566500	428000
Com_416_pos	Glutathione	C10H17N3O6S	307.32	1.51	Amino Acid And Its Derivatives	"70-18-8"	8488	11880	7678	11970	7210	19860	11560	8214	8464	21360	11860	8026	11750	6593	14713	5780	11520	21760	11030	5272	26010	8018	14960	6884	10560	11230	8282	13060
Com_417_pos	Xanthosine	C10H12N4O6	284.225	3.928	Nucleotide And Its Derivates	"146-80-5"	314700	191500	201000	187600	174300	147000	205100	226200	2919000	333000	276400	316700	363600	242600	170400	165500	126100	274900	124500	144800	190700	150400	121300	134700	134900	320200	334100	296700
Com_418_pos	16alpha-Hydroxytestosterone	C19H28O3	304.424	15.01	Hormones	"63-01-4"	771700	999600	556300	453700	409000	273600	640600	505400	713000	951500	393700	619600	789800	681800	825500	410500	594100	530000	457400	502300	670100	889100	830800	728500	821000	742700	660500	632200
Com_419_pos	10E,12Z-Octadecadienoic acid	C18H32O2	280.445	14.42	Fatty Acyls	"2420-56-6"	688300	691100	577300	590200	676600	714700	763900	695700	682000	802000	616900	693800	637200	686700	774300	774800	657300	697400	277100	268000	226400	367400	419200	450900	295500	1508000	1581000	1468000
Com_420_pos	1,4-Dihydro-1-Methyl-4-Oxo-3-Pyridinecarboxamide	C7H8N2O2	152.151	1.69	Pyridine And Its Derivatives	"769-49-3"	5586000	5401000	3784000	4065000	1370000	1631000	2782000	3955000	5747000	5552000	1947000	2435000	3064000	3260000	3131000	2033000	1756000	2203000	2464000	1367000	4115000	2862000	2559000	1517000	1843000	3106000	3096000	2798000
Com_421_pos	Nandrolone	C18H26O2	274.398	9.45	Hormones	"434-22-0"	469600	292800	245600	271500	259400	275300	292700	278200	261900	231500	203800	242500	691300	297600	259500	212300	331300	281300	251600	267300	272100	338300	343200	237700	255700	304000	310300	297800
Com_422_pos	Methyltestosterone	C20H30O2	302.451	14.44	Hormones	"58-18-4"	72710	75370	86820	138400	99500	82130	152900	179100	222300	92760	182700	113200	123000	112500	379600	48270	143700	115000	118100	111200	212400	175800	203200	141400	163100	150600	154800	142100
Com_423_pos	1-(4-Methoxyphenyl)-2-propanone	C10H12O2	164.201	1.81	Benzene and substituted derivatives	"122-84-9"	2309000	2271000	2807000	2069000	1826000	1315000	1710000	1814000	1517000	1341000	1049000	924100	1346000	2097000	1595000	1308000	2464000	1441000	1543000	1396000	1391000	1613000	1486000	1914000	2157000	1883000	1656000	1623000
Com_424_pos	Lipoic acid	C8H14O2S2	206.326	18.24	Vitamins	"62-46-4"	66970	89090	89600	100600	92540	102300	111100	103700	77560	96080	72720	86370	102200	114500	94070	85520	70180	79050	95920	98290	104800	82190	80280	71440	81120	107100	101900	91480
Com_425_pos	Lysopc 20:4	C28H50NO7P	543.681	12.9	Phospholipid		51500000	51660000	41230000	39410000	42150000	28680000	37260000	42040000	41590000	45660000	39200000	34790000	32830000	42670000	44460000	38070000	33330000	31410000	31310000	27860000	28280000	36360000	29480000	37540000	41150000	40390000	39310000	35040000
Com_426_pos	Lysopc 20:0	C28H58NO7P	551.73	15.1	Phospholipid		5218000	7131000	3253000	5558000	4349000	3658000	4567000	7027000	2966000	3571000	2655000	3052000	5371000	5306000	7109000	2710000	4384000	3090000	4041000	3130000	3851000	4125000	4277000	5407000	5759000	4647000	3993000	4068000
Com_427_pos	Androsta-1,4-diene-3,17-dione	C19H24O2	284.393	14.44	Hormones	"897-06-3"	3427	8287	4705	8575	6628	8959	9798	17640	17900	7922	11010	10530	11710	7989	20160	3272	10340	9410	8404	7940	15640	12660	14960	11380	13620	11810	11830	10290
Com_428_pos	Benzamidine Hydrochloride Hydrate	C7H11ClN2O	174.628	4.09	Benzene and substituted derivatives	"206752-36-5"	2478000	2774000	3002000	2340000	2054000	1732000	2377000	2326000	2164000	2181000	1373000	1303000	1728000	2693000	2245000	1470000	1975000	1578000	1776000	1481000	1638000	1564000	1684000	2067000	2279000	2112000	1937000	1879000
Com_429_pos	beta-Cubebene	C15H24	204.351	13.54	Fatty Acyls	"13744-15-5"	62080	47190	58740	57290	36920	61040	54850	41190	59910	71080	52510	40800	45000	52920	52460	49430	37950	68670	33570	52760	55470	40770	45870	52080	42240	59240	65410	47720
Com_430_pos	Menaquinone	C31H40O2	444.648	14.74	Vitamins	"11032-49-8"	1673000	1598000	1628000	1806000	1737000	1664000	1655000	1568000	1754000	1655000	1540000	1457000	1626000	1726000	1552000	1415000	1687000	1692000	1662000	1376000	1629000	1354000	1420000	1636000	1563000	2211000	1819000	1592000
Com_431_pos	Mag (18:1)	C21H40O4	356.2	15.23	Glycerolipids		8961	11050	11810	8554	5931	4303	8071	10540	9765	6731	21320	4682	10510	9673	11440	13200	14750	26280	8693	36490	7421	20260	4532	7152	10430	12170	25680	27060
Com_432_pos	L-beta-Imidazolelactic acid	C6H8N2O3	156.139	0.83	Carbohydrates And Its Derivatives	"14403-45-3"	175200	188500	176700	165500	171000	166000	192500	206800	117200	188400	149600	123500	129300	190800	173900	2493000	207100	135500	183000	146800	162200	151700	151500	252100	228900	163600	184100	148600
Com_433_pos	Linoleoylcarnitine	C25H45NO4	423.63	11.41	Carnitine	"36816-10-1"	9294	11610	5796	4760	9809	3582	13250	13420	3492	17300	3981	8594	7703	5549	12200	2398	3994	8496	3143	4891	6372	11110	9052	12380	14760	6060	8976	5994
Com_434_pos	Hexadecenoylcarnitine	C23H43NO4	397.59	11.52	Carnitine	"26145-55-1"	30660	18370	13810	12120	12950	4590	13480	27380	13880	63680	8820	30220	5487	8239	26520	8277	10060	14900	10270	12790	9986	33520	19730	18820	19100	15690	18430	19460
Com_435_pos	Tetradecanoylcarnitine	C21H41NO4	371.555	10.88	Carnitine	"25597-07-3"	29080	34340	23310	19750	21240	9804	22550	31130	23500	58010	9872	25100	7399	13890	37410	11110	15000	23320	16720	18380	14000	34990	27540	25670	26930	19510	22290	22930
Com_436_pos	Dodecanoylcarnitine	C19H37NO4	343.501	10	Carnitine	"25518-54-1"	4987	4329	3706	2055	2289	5346	1941	2251	919	3896	4533	1039	6479	3315	2932	4309	1136	1808	3197	3966	1659	3417	3274	1418	1417	2692	2927	1997
Com_437_pos	Oleoylcarnitine	C25H47NO4	425.645	11.9	Carnitine	"38677-66-6"	161900	85750	53110	33060	42560	28130	39760	80660	74720	317300	50320	234000	43770	39200	113800	30520	40610	70720	46470	66840	45580	129300	72900	68750	87990	69790	82220	85150
Com_438_pos	Stearoylcarnitine	C25H49NO4	427.66	12.41	Carnitine	"25597-09-5"	186000	218600	46200	72460	96450	58840	99940	189400	148800	472600	155400	490000	149300	140800	300100	70430	117400	176000	108300	146700	122900	252300	154900	183500	206800	160300	179100	168800
Com_439_pos	Tetradecenylcarnitine	C21H39NO4	369.5	10.71	Carnitine	"1256380-19-4"	11260	6397	4560	3594	2674	5745	4187	3868	4402	15030	5096	3682	7472	4095	4421	5049	3637	5359	6044	5438	2506	5898	6429	3030	2394	4863	3504	3503
Com_440_pos	Decanoylcarnitine	C17H33NO4	315.4	9.04	Carnitine	"3992-45-8"	17170	15550	10330	14760	11940	10830	19300	16290	12350	41150	9891	15110	6286	49580	312300	55880	21520	22590	14770	10640	14910	24960	19980	24030	27320	29290	29620	29260
Com_441_pos	L-Octanoylcarnitine	C15H29NO4	287.395	7.95	Carnitine	"25243-95-2"	32460	20800	11810	7042	8319	3604	6250	11250	4997	29540	2889	32470	3921	4224	17920	5113	8393	13160	11490	3638	7159	16780	18210	7889	11280	12280	12480	11290
Com_442_pos	Hexanoylcarnitine	C13H25NO4	259.34	6.6	Carnitine	"22671-29-0"	122000	61510	28680	23140	24040	17170	26020	48350	19470	110600	17810	87010	21590	30910	76470	15410	28030	43080	25320	32330	29480	46690	49470	28310	31580	42360	45340	41000
Com_443_pos	D-Galactosamine	C6H14ClNO5	215.632	0.71	Carbohydrates And Its Derivatives	"1772-03-8"	17340	49170	53650	37360	32640	48420	34200	32782	81680	41920	66720	23170	21830	22220	24560	29430	22000	49210	31180	17050	25660	24790	18720	18910	40370	27700	38050	25840
Com_444_pos	Carnosine	C9H14N4O3	226.232	0.76	Organic Acid And Its Derivatives	"305-84-0"	547800	379300	351300	444100	625000	340500	355500	498500	460100	649900	694200	339000	718100	673400	503800	640000	654500	447200	357400	383800	642100	485700	452700	577000	564600	458600	598800	461500
Com_445_pos	N-METHYL (-)EPHEDRINE	C11H17NO	179.259	8.01	Benzene and substituted derivatives	"552-79-4"	20230	13790	19640	21820	20100	23430	11990	13540	29780	21210	11450	10940	12900	9179	12900	9823	14250	15590	12900	12510	14720	12130	12540	25190	30450	18760	18660	11210
Com_446_pos	Neopterin	C9H11N5O4	253.215	10.38	Organoheterocyclic compounds		59140	453500	989500	136900	294600	37970	106900	41900	118400	99980	50520	31400	45980	7146	4428	5675	11610	3339	20380	15400	9970	78740	18080	8959	10750	196500	150300	207600
Com_447_pos	N-Carbamyl-L-glutamicacid	C6H10N2O5	190.154	8.3	Amino Acid And Its Derivatives	"1188-38-1"	66770	12600	36120	26690	27700	23920	20400	28270	1952	4091	6827	3197	10310	54700	2682	20770	14853	17042	1095	13205	2542	3481	13256	2672	1960	14640	18390	12690
Com_448_pos	N-Acetyl-L-glutamic acid	C7H11NO5	189.166	0.71	Amino Acid And Its Derivatives	"1188-37-0"	912300	960100	995100	758800	788700	818000	825800	890600	959300	891700	775900	642700	834500	9253000	6763000	6233000	651100	605900	648400	678900	719000	668500	664600	867500	833300	1499000	1448000	1549000
Com_449_pos	N4-Acetylcytidine	C11H15N3O6	285.253	4.38	Nucleotide And Its Derivates	"3768-18-1"	35890	36470	96880	156600	103900	122200	247900	81670	86880	44100	64620	37020	73180	43530	152800	76210	27320	28340	24230	29230	31860	41230	42720	50750	52390	52330	66800	54290
Com_450_pos	Metanephrine	C10H15NO3	197.231	15.12	Phenols And Its Derivatives	"5001-33-2"	80770	70400	61010	51780	55580	65680	69820	66160	61570	78440	53650	54280	54010	54030	65950	73070	58650	61780	29940	25530	22350	34270	37310	43700	24550	122200	112100	110300
Com_451_pos	Ethambutol	C10H24N2O2	204.31	0.81	Amines	"74-55-5"	8051	8549	5395	5518	6812	10660	6183	6349	4777	6902	7505	5086	11550	5454	6657	5975	4158	8001	5632	7852	3539	3504	3463	7848	7921	10400	3465	6607
Com_452_pos	Tubercidin	C11H14N4O4	266.25	2.153	Others	"69-33-0"	22110	18640	12070	21210	11620	13430	20250	11630	18730	16510	3060	17490	14820	5459	8468	8299	5199	3313	5196	5156	7200	4528	7487	10020	15070	13100	11080	15050
Com_453_pos	Nebularine	C10H12N4O4	252.227	9.81	Nucleotide And Its Derivates	"550-33-4"	15030	10690	18190	17050	20190	15410	11780	21100	16680	18290	18800	18290	13210	11250	17910	18150	15990	14790	11060	13470	16950	14260	16790	18010	14570	19990	20730	17240
Com_454_pos	Isophorone	C9H14O	138.207	0.71	Ketones	"78-59-1"	26750	60420	31930	48170	41323	63750	60620	23930	97500	82680	53460	96480	45290	69830	52900	24300	19590	29730	21860	19100	49020	48070	67570	55550	54080	35400	13110	35500
Com_455_pos	L-Kynurenine	C10H12N2O3	208.21	3.821	Amino Acid And Its Derivatives	"2922-83-0"	3995000	3332000	1473000	1575000	1066000	1416000	1995000	2440000	901600	1966000	952300	1386000	2575000	2809000	1975000	2246000	1746000	1639000	2092000	1499000	1360000	1763000	1282000	1388000	1610000	1781000	1951000	1676000
Com_456_pos	Phenylacetylglycine	C10H11NO3	193.2	6.322	Amino Acid And Its Derivatives	"500-98-1"	1809000	5036000	11350000	5269000	11630000	3060000	11140000	8744000	5444000	11700000	10560000	5113000	11310000	5965000	1960000	6871000	938500	874100	2102000	792400	746600	1674000	422100	1613000	1799000	4653000	5176000	4698000
Com_457_pos	Phenylacetylglutamine	C13H16N2O4	264.28	5.889	Amino Acid And Its Derivatives	"28047-15-6"	1566	4913	65340	16300	22740	27500	25620	5482	20790	62190	39220	9182	126300	11920	2886	12410	2116	13428	4473	2971	2400	3406	3082	6344	8659	18840	19420	15880
Com_458_pos	3-Ureidopropionate	C4H8N2O3	132.12	1.07	Organic Acid And Its Derivatives	"462-88-4"	768900	632100	723800	790000	854700	844500	713000	1166000	630000	571900	588100	472100	512500	1060000	1207000	879300	971600	894900	1029000	588100	591800	917800	1040000	831700	961600	738000	852000	696600
Com_459_pos	5-Methyluridine	C10H14N2O6	258.23	3.706	Nucleotide And Its Derivates	"1463-10-1"	9335	4236	9893	11890	6733	8768	11160	8980	15080	14820	6744	9056	8177	4977	15520	6265	8514	5451	8716	2666	3802	9104	6772	7896	7353	8490	9345	9789
Com_460_pos	LysoPC 18:0	C26H54NO7P	523.36	13.8	Phospholipid		442600000	487500000	339400000	455200000	459600000	373200000	412800000	456600000	405100000	443200000	414200000	407200000	454000000	482500000	484800000	369300000	415700000	383400000	411500000	355000000	380700000	450000000	416200000	454800000	474900000	438900000	428800000	423500000
Com_461_pos	Pseudouridine	C9H12N2O6	244.201	1.46	Nucleotide And Its Derivates	"1445-07-4"	51650	76510	41360	55810	53390	41790	49100	47020	73500	133100	42790	76630	55830	37910	44730	71840	43200	31790	21550	30780	26660	42010	24300	23690	38030	44480	39530	25560
Com_462_pos	O-Acetyl-L-carnitine	C9H17lNO4	203.236	1.45	Carnitine	"3040-38-8"	4070000	5053000	5125000	5653000	4580000	3670000	6447000	8762000	2882000	7744000	2996000	5329000	2910000	4943000	9079000	2190000	5145000	4982000	4523000	5211000	5358000	6869000	4772000	5985000	5397000	5308000	5565000	4643000
Com_463_pos	Tyramine	C8H11NO	137.179	1.98	Benzene and substituted derivatives	"51-67-2"	24610	23140	24940	19700	23340	11830	19330	16260	22300	24000	19320	11310	19610	18270	14640	13480	32400	21320	19320	15040	15310	22470	16320	23480	25370	16800	21870	16390
Com_464_pos	Dibutyl phthalate	C16H22O4	278.34	13.61	Organic Acid And Its Derivatives	"84-74-2"	4054000	4112000	4303000	3941000	4124000	4174000	3856000	4090000	3873000	4180000	3797000	3675000	3820000	3814000	4065000	4101000	3958000	3778000	3780000	3680000	3750000	3563000	3997000	3699000	3865000	4221000	4066000	3586000
Com_465_pos	Dl-Threitol	C4H10O4	122.12	0.69	Sugar Alcohols	"7493-90-5"	132200	255600	163200	78320	156100	81690	116400	22410	87440	112700	214000	241700	35030	88580	52290	22970	75290	258800	173400	187400	37010	65120	38600	227500	84580	57840	134700	128800
Com_466_pos	Dl-Tropic acid	C9H10O3	166.174	4.09	Organic Acid And Its Derivatives	"28845-94-5"	1171000	1216000	1321000	1082000	1028000	886300	1419000	1311000	1236000	1355000	933300	889900	1162000	1799000	1458000	976800	1256000	981400	991100	862600	945900	884000	915500	1084000	1233000	1070000	1212000	1028000
Com_467_pos	D-Myo-inositol 4-monophosohate	C6H13O9P	260.136	0.92	Alcohols and polyols	"46495-39-0"	28980	31840	17200	69460	27260	13130	20630	43220	337500	401600	40730	47370	38480	40320	44500	51001	108200	81510	190300	68600	24320	38410	97200	103800	59770	71650	45990	58470
Com_468_pos	Pantothenic acid	C9H17NO5	219.235	4.57	Vitamins	"79-83-4"	44010	58770	42360	50940	37460	22200	49090	43980	31060	38770	34160	37200	18940	33540	32020	38640	36370	22570	20880	22570	24510	24680	20540	24900	32820	25610	28980	30750
Com_469_pos	Ergosta-5,7,9(11),22-Tetraen-3-beta-Ol	C28H42O	394.632	11.13	Hormones	"516-85-8"	41960	58150	36830	30620	41030	28620	43580	25330	55100	47860	32600	35300	33190	32560	53340	64420	42570	29560	37900	86790	24900	34490	27730	47910	27930	32910	16200	24930
Com_470_pos	Ergothioneine	C9H15N3O2S	229.299	1.03	Organic Acid And Its Derivatives	"497-30-3"	196200	222000	523600	439800	643700	363500	608700	967600	324900	657900	113800	391200	76730	113900	253000	41830	857500	957600	989600	781900	1020000	709000	693500	658000	1018000	396600	211100	299200
Com_471_pos	Dl-3-Hydroxynorvaline	C5H11NO3	133.146	0.85	Amino Acid And Its Derivatives	"2280-42-4"	1001000	1007000	1328000	913700	691400	655300	950200	738000	987100	1463000	767700	773200	1021000	1019000	1210000	675300	989000	621300	651900	812300	767100	589300	784000	862200	792700	859500	1043000	903000
Com_472_pos	6-Aminohexanoate	C6H13NO2	131.173	2.09	Organic Acid And Its Derivatives	"60-32-2"	11060000	10640000	15830000	12570000	10300000	10470000	14620000	14710000	14210000	10310000	6847000	11760000	9991000	10100000	13320000	7769000	15880000	11340000	14280000	11210000	12700000	14040000	10420000	14520000	15870000	11740000	13260000	10860000
Com_473_pos	3-Hydroxy-DL-kynurenine	C10H12N2O4	224.213	9.78	Ketones	"484-78-6"	114400	101300	97320	92900	102100	97630	88580	97690	93790	90550	99840	91710	95880	95000	92100	96000	95660	83760	89520	86190	88280	87660	84970	76220	88290	91170	97140	97640
Com_474_pos	Thioguanine	C5H5N5S	167.192	18.3	Purines and purine derivatives	"154-42-7"	4791	5540	5752	5116	5438	4027	4664	4668	3971	4543	5184	5491	5766	5552	6071	5119	5456	4467	4860	6576	5213	6258	5363	5319	6559	12380	4877	7050
Com_475_pos	L-Carnitine	C7H15NO3	161.2	0.87	Carnitine	"541-15-1"	10100000	13510000	7686000	9892000	10510000	8314000	6905000	16910000	1015000	3027000	1612000	3975000	1339000	10340000	6493000	3192000	12300000	14740000	13190000	8947000	7062000	9656000	8322000	10870000	11290000	5467000	5014000	4847000
Com_476_pos	Inosine	C10H12N4O5	268.23	2.826	Nucleotide And Its Derivates	"58-63-9"	6124000	7152000	4875000	6895000	4909000	4242000	7470000	5417000	507900	6673000	4863000	11830000	7635000	5192000	5335000	6959000	6755000	2777000	5443000	5522000	3790000	6720000	3734000	2604000	2989000	4589000	5619000	5193000
Com_477_pos	Hydrocortisone	C21H30O5	362.46	8.433	Hormones	"50-23-7"	38390	12250	8820	6997	2164	7271	5773	13630	37360	9861	14980	15950	18590	4490	5001	5461	9630	9267	7208	19630	1645	4185	31150	2288	2446	12180	13330	12730
Com_478_pos	Progesterone	C21H30O2	314.46	12.331	Hormones	"57-83-0"	1623	10349	9242	10780	6801	3562	11059	1939	1217	2391	12020	2773	62560	64630	60180	36390	12252	10247	10498	9186	7883	9083	7982	1479	7931	8708	8144	8810
Com_479_pos	Nicotinic Acid	C6H5NO2	123.11	1.478	Vitamins	"59-67-6"	213100	78850	214600	195800	188100	43520	158500	141900	236800	68690	112600	121900	117600	178300	132500	120200	47550	89880	132900	95260	127100	127000	124000	142200	152600	149700	182500	158900
Com_480_pos	Nicotinamide	C6H6N2O	122.12	1.539	Vitamins	"98-92-0"	5393000	5419000	4217000	3941000	3185000	2551000	3078000	3433000	3945000	3530000	2938000	3305000	2620000	2508000	2900000	2091000	2886000	1771000	3856000	2025000	2093000	4173000	3008000	3715000	3997000	3758000	3493000	3365000
Com_481_pos	Triethyl phosphate	C6H15O4P	182.155	7.89	Organic Acid And Its Derivatives	"78-40-0"	719800	663100	603600	605300	721000	649200	665100	620900	610600	984100	556200	632900	625200	628000	686100	632900	598100	601000	699800	619500	531700	551100	543500	544200	545200	645400	647100	666800
Com_482_pos	Trimethyllysine	C9H21N2O2	189.275	1.03	Amino Acid And Its Derivatives	"66989-56-8"	324700	335600	301900	351900	266200	281100	364000	193200	310900	305300	374200	345400	279200	354600	291500	338400	273000	174600	223700	226800	291500	264500	146500	256300	257300	217600	347700	263900
Com_483_pos	Testosterone	C19H28O2	288.424	0.72	Hormones	"58-22-0"	25190	19270	14330	12350	15380	18370	25580	24950	28350	34530	36610	30970	26970	13560	18000	29540	16840	44150	25140	32860	23180	23910	14990	14600	11080	21620	43230	28780
Com_484_pos	Tetrahydrocorticosterone	C21H34O4	350.492	10.33	Hormones	"68-42-8"	177500	1964000	8384000	462400	1117000	124100	345200	150000	425900	402600	200300	121700	201400	25440	21160	21200	35990	6452	53560	50780	33400	247700	55300	20730	27570	648300	672700	640200
Com_485_pos	1-Methylhistidine	C7H11N3O2	169.18	0.84	Amino Acid And Its Derivatives	"332-80-9"	2438000	8224000	1819000	4386000	2192000	2195000	4763000	2476000	4047000	4083000	6050000	4216000	3626000	2028000	2571000	716400	2338000	2538000	4676000	2856000	2459000	1745000	2242000	3419000	3708000	3049000	3381000	2963000
Com_486_pos	Vidarabine	C10H13N5O4	267.24	2.56	Nucleotide And Its Derivates	"5536-17-4"	42560	33650	30180	33030	23480	45320	36620	38020	28150	34570	29070	22360	26000	21160	43400	66200	28380	10160	34440	17120	99390	20990	8597	19320	6554	51740	44020	55080
Com_487_pos	Isonicotinic acid	C6H5NO2	123.11	1.49	Pyridine And Its Derivatives	"55-22-1"	691100	884600	639800	690900	522100	388800	720700	520600	1003000	709500	461900	648900	625300	385300	387000	364900	448900	249900	609800	373600	333300	614100	459200	566200	685600	678000	572800	577000
Com_488_pos	Malathion	C10H19O6PS2	330.4	10.96	Fatty Acyls	"121-75-5"	18280000	17980000	17840000	17230000	17930000	18660000	17140000	17040000	18060000	17820000	17470000	17120000	15650000	15840000	16820000	16650000	16480000	15910000	15940000	15150000	16350000	15840000	15460000	16460000	16110000	18590000	17210000	17110000
Com_489_pos	2-Furoylglycine	C7H7NO4	169.13	0.79	Amino Acid And Its Derivatives	"5657-19-2"	154300	311500	156400	156900	137200	128800	186800	185900	231300	281900	248800	264200	184800	138100	161400	59540	156800	137700	198500	178300	158200	161200	120300	171700	145600	198000	185000	151500
Com_490_pos	Enterodiol	C18H22O4	302.4	13.08	Lignans, neolignans and related compounds	"80226-00-2"	55520	171900	54870	30480	74760	10880	65480	66040	109400	107500	20550	57400	37230	80180	38000	56950	24100	27000	32830	72380	35510	37060	51590	63190	68260	57500	59840	51850
Com_491_pos	Picolinic acid	C6H5NO2	123.11	1.48	Organoheterocyclic compounds	"98-98-6"	124100	55580	108800	106400	75130	33210	99240	46390	179400	27640	64630	54920	85080	69660	37490	42610	41090	44670	83440	30930	18380	35230	46560	84810	43300	67010	72130	107500
Com_492_pos	Phthalate	C8H6O4	166.13	4.07	Benzoic Acid And Its Derivatives	"88-99-3"	1580000	1636000	1781000	1446000	1297000	1156000	1804000	1647000	1470000	1574000	1136000	1003000	1310000	2130000	1825000	1108000	1490000	1205000	1171000	1086000	1188000	1052000	1154000	1403000	1599000	1411000	1488000	1299000
Com_493_pos	L-allo-Threonine	C4H9NO3	119.12	0.87	Amino Acid And Its Derivatives	"28954-12-3"	540100	707600	952800	840900	734900	820200	1031000	1199000	769700	558700	456600	519900	770600	891500	1148000	592800	1284000	866900	1195000	1011000	847000	1020000	1319000	1697000	1191000	954500	1089000	1005000
Com_494_pos	L-allo-Isoleucine	C6H13NO2	131.17	2.28	Amino Acid And Its Derivatives	"1509-34-8"	63400000	57860000	74120000	64280000	57200000	50260000	64800000	67450000	53760000	48770000	30700000	38000000	51280000	58700000	59050000	40210000	64990000	48780000	48090000	48020000	50680000	52330000	45430000	63500000	68710000	54640000	59420000	50640000
Com_495_pos	Aldosterone	C12H28O5	360.444	17.38	Hormones	"52-39-1"	20610	15170	25880	31280	15130	15100	19750	23470	13740	15470	12450	18890	13110	15490	15500	10410	17360	23420	15060	18170	13250	11640	18160	26610	19210	32430	11360	17090
Com_496_pos	Asp-glu	C9H14N2O7	262.217	0.96	Amino Acid And Its Derivatives	"6157-06-8"	18250	6217	15370	9927	8134	7761	13440	14560	12320	23770	12690	6368	12730	8096	8165	9714	15410	13100	6646	9014	9353	5980	8197	10713	13910	11020	11640	9015
Com_497_pos	Asp-Phe methyl ester	C14H18N2O5	294.303	5.36	Organic Acid And Its Derivatives	"22839-47-0"	145500	356800	208200	130200	148700	166900	197500	178700	252200	320900	327500	255500	197900	374100	260500	184500	220800	153600	245600	115900	111800	133900	170800	162600	197800	204600	199300	205300
Com_498_pos	All-Trans-13,14-Dihydroretinol	C20H32O	288.467	10.11	Vitamins	"115797-14-3"	61110	69030	30900	45760	19120	227300	180300	25430	66057	4226	74184	53975	166300	938800	4827	9538	50515	44938	10240	5467	15090	6774	46865	49545	7908	48950	71520	65900
Com_499_pos	Allopurinol	C5H4N4O	136.111	2.69	Nucleotide And Its Derivates	"315-30-0"	6692000	7523000	5541000	7628000	5016000	4419000	7327000	5345000	605500	6149000	4372000	10510000	7130000	5193000	5004000	6287000	6159000	2814000	5111000	5542000	3385000	6599000	3491000	2456000	3074000	5137000	5112000	4962000
Com_500_pos	aminoimidazole carboxamide ribonucleotide	C9H15N4O8P	338.211	16.98	Nucleotide And Its Derivates	"68984-62-3"	733900	734400	604400	676600	798000	743100	763100	734600	710400	855300	595400	701100	674100	748800	761400	859000	658400	660900	414100	406500	403700	460000	522800	527200	399300	704800	760400	736800
Com_501_pos	PC(16:0/16:0)	C40H80NO8P	734.051	18.3	Phospholipid	"63-89-8"	21310	25310	17640	26990	16780	21850	26500	24110	25480	22450	22920	28460	27190	23640	16790	18990	23650	24850	23990	25350	21620	19800	24800	24410	22960	24250	21140	16990
Com_502_pos	2-Methylsuccinic Acid	C5H8O4	132.115	0.94	Organic Acid And Its Derivatives	"498-21-5"	729800	1077000	861300	620100	835500	535900	619200	720100	797600	1183000	1019000	952300	665800	630400	372400	725100	414500	500700	449200	411100	446200	514900	394100	315500	442000	500400	664900	487600
Com_503_pos	Noradrenaline	C8H11NO3	169.178	6.36	Hormones	"51-41-2"	63100	30490	20800	23820	25090	25730	31970	21400	19550	26470	20200	18180	19820	25560	20950	35860	18600	20190	24360	24700	16640	17880	20970	15170	24560	31050	36030	29300
Com_504_pos	Dopamine HCl	C8H12ClNO2	189.64	1.5	Phenols And Its Derivatives	"62-31-7"	22160	29390	13810	21370	8747	14700	15390	23010	21180	26200	7162	14140	13880	15960	15470	9864	5777	9762	18700	2916	17020	14780	14240	9055	7266	17200	11360	13000
Com_505_pos	Epinephrine bitartrate	C13H19NO9	333.29	14.86	Hormones	"51-42-3"	2439	3043	2397	3914	1972	6186	5140	3527	2397	4009	4248	2936	2485	3050	4140	3745	1695	3199	4086	2169	4073	2392	3586	2309	3210	3056	5145	4120
Com_506_pos	L-Serine	C3H7NO3	105.093	0.846	Amino Acid And Its Derivatives	"56-45-1"	453600	711900	884200	731500	827300	696700	675800	705100	964100	1297000	600200	765700	471300	757200	558600	644500	499100	536300	583400	505400	514800	443100	438900	492600	428600	618400	625000	526500
Com_507_pos	Hypoxanthine	C5H4N4O	136.11	1.509	Nucleotide And Its Derivates	"68-94-0"	16040000	12410000	13550000	12570000	7469000	9531000	12940000	9304000	11330000	10840000	4895000	5178000	7967000	6449000	7688000	4208000	8474000	5562000	4854000	6918000	8243000	7206000	6659000	11740000	11980000	7937000	8293000	7543000
Com_508_pos	L-Glutamate	C5H9NO4	147.129	0.886	Amino Acid And Its Derivatives	"56-86-0"	10750000	9423000	13200000	8764000	8629000	9818000	11140000	9291000	13990000	18040000	9011000	13210000	9173000	11010000	13720000	9945000	9799000	7163000	7584000	11420000	11230000	7601000	9390000	11230000	10430000	9444000	10960000	10150000
Com_509_pos	D-2-Aminobutyric acid	C4H9NO2	103.12	0.947	Organic Acid And Its Derivatives	"2623-91-8"	963500	1039000	843300	1225000	843500	978100	1332000	895800	1194000	1538000	2153000	1825000	769500	727000	914500	822700	1430000	779600	890300	839500	805500	845200	620100	707200	814200	914200	1066000	971800
Com_510_pos	DL-Norvaline	C5H11NO2	117.15	1.068	Amino Acid And Its Derivatives	"760-78-1"	67360000	62170000	66740000	65130000	50380000	48760000	60760000	70390000	44610000	39940000	30180000	34110000	46280000	44630000	56840000	35420000	70560000	62990000	59720000	57240000	57260000	60900000	47700000	68810000	83060000	57770000	59950000	53170000
Com_511_pos	Methionine	C5H11NO2S	149.211	1.46	Amino Acid And Its Derivatives	"59-51-8"	4535000	3440000	5860000	4928000	3232000	2691000	4950000	4526000	4766000	4162000	2528000	2496000	4387000	5544000	5116000	4465000	4595000	3611000	3852000	2777000	3755000	3336000	3638000	4337000	4678000	3418000	4170000	3703000
Com_512_pos	3-Aminoisobutyric acid	C4H9NO2	103.12	0.931	Amino Acid And Its Derivatives	"144-90-1"	92240	89680	85100	93090	84410	81550	86800	87070	84190	92890	89180	76430	86870	92510	69440	50830	60570	68250	64400	64910	79330	75170	57570	74700	75480	81260	84530	71210
Com_513_pos	Anserine	C10H16N4O3	240.26	0.771	Organic Acid And Its Derivatives	"584-85-0"	252300	279000	150500	186500	176700	240900	265000	281900	205400	226400	206800	205200	200700	182800	317200	539000	238900	114000	218300	222800	329600	202700	359000	332500	317000	150900	144900	245900
Com_514_pos	(S)-2-Aminobutanoate	C4H9NO2	103.12	0.947	Amino Acid And Its Derivatives	"1492-24-6"	1115000	1099000	1063000	1427000	1081000	1083000	1415000	1185000	1369000	1582000	2178000	1990000	931800	991000	1066000	853200	1461000	933700	852600	916500	905900	974100	723900	870700	965400	1189000	1218000	1103000
Com_515_pos	LysoPC 20:2	C28H54NO7P	547.36	13.26	Phospholipid		3054000	3376000	3285000	2658000	2372000	1397000	2550000	2667000	1868000	2190000	1705000	1094000	3165000	2696000	2162000	2445000	1865000	1529000	1523000	1664000	1267000	2051000	1767000	2381000	2818000	2148000	2221000	2159000
Com_516_pos	1-Aminocyclopropane-1-carboxylic acid	C4H7NO2	101.048	0.89	Amino Acid And Its Derivatives	"22059-21-8"	267000	364500	368500	389700	284000	294200	341000	348900	363800	529000	294000	353600	239900	389700	428500	329600	360100	325000	443000	334600	360000	362800	363400	452000	400400	342800	349000	370700
Com_517_pos	Levodopa	C9H11NO4	197.19	1.019	Amino Acid And Its Derivatives	"59-92-7"	49510	44370	48940	51860	30820	50020	40230	38060	34500	41290	28530	31210	41400	41620	54350	42240	18670	30810	46380	29600	37590	37610	39900	63470	37420	44630	41780	42300
Com_518_pos	Betaine	C5H11NO2	117.15	0.907	Organic Acid And Its Derivatives	"107-43-7"	66230000	74800000	46570000	65170000	44100000	50890000	59470000	49880000	68520000	71370000	60970000	80650000	51080000	53390000	51250000	71630000	61960000	66760000	76810000	52340000	51400000	59000000	60200000	69040000	68120000	58490000	58480000	55440000
Com_519_pos	Choline Hydroxide	C5H15NO2	121.18	0.828	Cholines	"123-41-1"	36750000	36210000	29060000	27980000	27860000	24630000	30230000	28600000	30800000	26760000	23400000	26730000	28190000	26030000	25010000	21790000	20910000	18860000	21270000	21000000	23090000	22520000	19550000	23080000	24990000	24930000	25650000	22420000
Com_520_pos	Trimethylamine N-oxide	C3H9NO	75.11	0.872	Polyamine	"1184-78-7"	1760000	2216000	5950000	3411000	3253000	2166000	7159000	2135000	20790000	29440000	20070000	17180000	19760000	9247000	16310000	7650000	1826000	835100	657800	2864000	2216000	2391000	2355000	2889000	2984000	9869000	10360000	10200000
Com_521_pos	Pipecolic acid	C6H11NO2	129.16	1.042	Organic Acid And Its Derivatives	"535-75-1"	6546000	4707000	5972000	3645000	3386000	2871000	2580000	2716000	4074000	3507000	3795000	4086000	2124000	2590000	1993000	2446000	2079000	1563000	2527000	1837000	1180000	3171000	806900	1644000	2053000	2587000	2352000	2467000
Com_522_pos	Azelaic acid	C9H16O4	188.22	7.433	Fatty Acyls	"123-99-9"	88140	79420	76700	73380	69140	64620	70750	69510	57120	67250	58670	52500	60450	70400	69480	93480	59880	59130	66200	59370	67440	67340	63600	66660	72820	72080	71690	65230
Com_523_pos	gamma-Glutamylglutamic acid	C10H16N2O7	276.243	1.05	Amino Acid And Its Derivatives	"1116-22-9"	66410	88970	70250	21330	33550	52800	58100	43470	78970	205100	109700	125000	57190	128500	95250	79290	53180	26450	46700	47700	50460	37080	35560	51490	45340	62070	96980	61800
Com_524_pos	L-Pipecolate	C6H11NO2	129.16	1.049	Amino Acid And Its Derivatives	"3105-95-1"	1775000	1236000	1648000	910500	907100	757000	695200	623900	1015000	741900	787300	895600	448000	625000	504000	538600	499400	324400	589500	439800	288900	681300	168200	347500	497500	595900	559600	576800
Com_525_pos	gamma-Nonanolactone	C9H16O2	156.222	4.1	Esters	"104-61-0"	906400	946800	1068000	847200	721700	639100	889300	861600	822400	790500	540300	531700	672800	1042000	891400	589300	797500	610800	632800	588800	624000	583800	656200	826000	880000	791800	749600	667200
Com_526_pos	Choline Chloride	C5H14ClNO	139.62	0.83	Cholines	"67-48-1"	22520000	22670000	19330000	18810000	17460000	16280000	19740000	19540000	19180000	18530000	15920000	17250000	18060000	19080000	15330000	14740000	13600000	13180000	13380000	13290000	15230000	15080000	12650000	14860000	16090000	15860000	16040000	15900000
Com_527_pos	1-Methylguanine	C6H7N5O	165.153	4.03	Nucleotide And Its Derivates	"938-85-2"	50520	47160	38510	32070	37590	28240	44930	41270	41760	52230	45920	27110	39610	26230	45670	34410	27080	48350	30550	38310	41880	30790	29580	31490	37670	30080	38860	39980
Com_528_pos	Serotonin	C10H12N2O	176.215	2.94	Indole And Its Derivatives	"50-67-9"	1247000	2479000	1766000	1054000	1069000	738900	2566000	1601000	1911000	2581000	1537000	1674000	1743000	1238000	1559000	508100	2074000	1594000	838300	2245000	1290000	2509000	918600	1732000	2017000	1514000	1704000	1465000
Com_529_pos	1-Palmitoyl-Sn-Glycero-3-Phosphocholine	C24H50NO7P	495.63	12.52	Phospholipid	"17364-16-8"	302800000	325800000	258900000	294700000	304400000	201900000	307100000	309400000	274200000	317200000	286500000	304300000	290000000	360000000	351000000	287200000	295700000	264700000	284400000	237200000	255300000	329800000	291400000	294200000	313900000	294000000	299300000	291200000
Com_530_pos	1-Stearoyl-Sn-Glycerol-3-Phosphocholine	C26H54NO7P	523.683	13.78	Phospholipid	"19420-57-6"	395700000	437200000	292700000	406100000	406100000	322700000	367800000	405800000	354800000	395100000	363200000	355200000	406700000	426900000	433100000	321600000	361100000	328500000	370500000	302300000	329600000	400400000	363600000	405600000	424900000	385100000	375800000	372800000
Com_531_pos	2-(3,4-dimethoxyphenyl)ethanamine	C10H15NO2	181.232	1.81	Benzene and substituted derivatives	"120-20-7"	6218000	6285000	7223000	5259000	4651000	3662000	5173000	5623000	4576000	4640000	3554000	3277000	4463000	6697000	5444000	4055000	7840000	4534000	4616000	3916000	4247000	4509000	4311000	5517000	6310000	5043000	5078000	4735000
Com_532_pos	2-(Dimethylamino)Guanosine	C12H17N5O5	311.294	4.57	Nucleotide And Its Derivates	"2140-67-2"	190000	165800	139800	103300	206100	91500	129700	119000	139600	250000	149600	103300	136600	106300	139000	118000	98790	286000	117500	252600	166700	145700	98340	94390	96800	125000	144700	136100
Com_533_pos	1-Methylguanosine	C11H15N5O5	297.267	4.04	Nucleotide And Its Derivates	"2140-65-0"	239500	197000	181500	137500	176400	127200	181300	167300	198400	265200	232600	142900	187200	131800	190800	149500	121000	204400	142500	194500	174000	155200	114700	155700	167300	151500	181300	151700
Com_534_pos	1-Methylnicotinamide	C7H9N2O+	137.159	2.68	Pyridine And Its Derivatives	"3106-60-3"	1678000	1998000	1471000	1836000	1241000	897400	1793000	1336000	145400	1514000	986800	2398000	1788000	1216000	1183000	1519000	1479000	632400	1166000	1222000	817200	1557000	819900	596200	747000	1271000	1326000	1125000
Com_535_pos	1-Methyluric acid	C6H6N4O3	182.137	7.86	Organic Acid And Its Derivatives	"708-79-2"	278500	267000	236300	244700	258900	248900	232900	217500	214500	363600	209400	221700	227400	244800	245000	235400	219200	209400	239700	233300	205800	193200	191100	195200	209300	227000	254200	229300
Com_536_pos	1-Oleoyl-Sn-Glycero-3-Phosphocholine	C26H52NO7P	521.667	12.82	Phospholipid	"19420-56-5"	90460000	89240000	63710000	69050000	74520000	47030000	71950000	88640000	81300000	101300000	82430000	78580000	64900000	88100000	111800000	78260000	69210000	58910000	59020000	54200000	57700000	84500000	65460000	89460000	100100000	72810000	78790000	76060000
Com_537_pos	L-Hydroxylysine	C6H14N2O3	163.195	0.9	Amino Acid And Its Derivatives	"1190-94-9"	22880	30440	12730	23190	20260	15520	14460	52730	4079	7411	46180	72290	41490	63740	47460	54810	67420	84500	64070	32150	10630	62410	25290	48720	50320	55380	31190	28120
Com_538_pos	Dl-Dihydrosphingosine	C18H39NO2	301.508	10.41	Alcohols and polyols	"3102-56-5"	807600	740200	654300	681700	666300	698800	776100	756700	720300	634300	539100	619900	742100	740300	710100	623800	702000	706200	652400	674400	677700	714700	789500	606000	761000	720100	728200	669400
Com_539_pos	DL-Leucine	C6H13NO2	131.173	2.3	Amino Acid And Its Derivatives	"328-39-2"	5463000	4783000	6729000	5723000	4671000	4495000	6107000	6057000	4461000	3862000	2543000	3194000	4326000	5028000	5208000	3196000	5469000	4101000	4384000	3745000	4363000	4579000	3909000	5759000	5574000	4852000	5082000	4394000
Com_540_pos	Dl-Indole-3-lactic acid	C11H11NO3	205.21	4.87	Organic Acid And Its Derivatives	"832-97-3"	39290000	39740000	27810000	36190000	26410000	24650000	37460000	46980000	27550000	21790000	18310000	24670000	30310000	36690000	36900000	23700000	36430000	22390000	32550000	21230000	24770000	25190000	24790000	31550000	33520000	29160000	31470000	27480000
Com_541_pos	Dl-Norleucine	C6H13NO2	131.173	0.9	Amino Acid And Its Derivatives	"616-06-8"	56920000	63640000	39550000	57610000	36590000	42540000	52250000	41720000	58410000	64290000	58480000	66540000	44010000	45140000	45060000	63400000	50550000	58190000	64490000	47150000	43530000	54070000	55440000	55910000	61210000	46010000	53920000	44210000
Com_542_pos	N-acetyl-glutamate	C7H11NO5	189.166	1.67	Amino Acid And Its Derivatives		1440000	1900000	1314000	1194000	1711000	1497000	2446000	1791000	5175000	7707000	4322000	4354000	2873000	2070000	2698000	1921000	1717000	2101000	1727000	1853000	1545000	2184000	1309000	1609000	1886000	1711000	3092000	1977000
Com_543_pos	N-Acetylglycine	C4H7NO3	117.103	0.9	Amino Acid And Its Derivatives	"543-24-8"	60770000	74200000	44810000	63410000	39000000	50140000	62730000	46950000	74010000	75930000	67440000	79030000	47090000	51690000	51770000	72300000	57670000	66630000	72070000	52140000	49240000	59150000	60210000	63800000	68410000	52890000	58130000	55900000
Com_544_pos	N-Acetylmannosamine	C8H15NO6	221.208	1.02	Amino Acid And Its Derivatives	"3615-17-6"	60670	84440	55620	50540	41310	52960	36710	56770	72620	65880	78080	49340	43080	35600	26270	38480	48340	26910	30860	51670	81850	70560	60160	48910	41150	43040	59990	51130
Com_545_pos	N-Acetylthreonine	C6H11NO4	161.156	1.74	Amino Acid And Its Derivatives	"17093-74-2"	26820	29230	26020	16270	16450	8455	16780	18690	22340	21170	30390	14950	23200	18620	15880	15920	15840	30480	14900	9831	16760	12270	8185	12560	15630	14580	13240	18680
Com_546_pos	Feruloyl Putrescine	C14H20N2O3	264.32	15.1	Phenolamides	"501-13-3"	135700	127100	108100	111100	112800	121400	137500	111100	120600	145600	91410	107900	107000	120700	149500	136800	98450	122400	55880	51330	40970	69000	73830	74730	52130	226000	222400	232200
Com_547_pos	N-Formylkynurenine	C11H12N2O4	236.224	4.2	Organic Acid And Its Derivatives	"1022-31-7"	16530	16460	5703	17560	18990	16080	7576	4632	8094	5384	6930	5686	12960	14340	12170	40280	25320	34480	16520	12130	15200	17120	16970	12190	13670	21770	17320	15840
Com_548_pos	L-Lysinamide	C6H15N3O	145.2	4.91	Amino Acid And Its Derivatives	"32388-19-5"	2997000	3086000	2069000	2914000	1975000	1862000	2841000	3504000	2017000	1594000	1344000	1925000	2299000	2689000	2719000	1864000	2831000	1788000	2279000	1615000	1745000	1822000	1910000	2373000	2754000	2320000	2352000	2086000
Com_549_pos	N-Acetyl-5-hydroxytryptamine	C12H14N2O2	218.25	2.63	Indole And Its Derivatives	"1210-83-9"	51820	36940	63930	57940	23420	39420	45060	88910	33800	206500	52360	96030	49690	66540	54770	14680	35180	32300	21150	24720	40120	46500	32770	49330	47880	38060	61830	36620
Com_550_pos	N-gamma-Acetyl-N-2-Formyl-5-Methoxykynurenamine	C13H16N2O4	264.277	6.03	Ketones	"52450-38-1"	3097	3120	8652	3216	3987	5871	3852	3567	2394	4635	5437	1922	8998	2025	2581	3915	1990	3285	2060	4339	2624	2164	3908	2619	3225	3990	3700	3121
Com_551_pos	Calcium phosphorylcholine chloride	C5H13NO4P.Ca.Cl	257.666	0.87	Cholines	"4826-71-5"	191900	199800	233100	218500	193400	149900	187700	141600	116600	172200	122900	176100	165700	196100	154800	175700	267300	150100	166900	190200	550500	204900	198600	224900	257900	191900	216800	149500
Com_552_pos	Pyridoxine O-Glucoside	C14H21NO8	331.127	0.99	Pyridine And Its Derivatives		156800	203300	140100	78240	85970	89340	126300	126700	178600	436700	129800	108800	90730	92850	95450	105600	94530	77220	63000	79500	92830	112700	89900	91710	94420	99130	132800	104100
Com_553_pos	N-Methyl-a-aminoisobutyric acid	C5H11NO2	117.146	1.22	Organic Acid And Its Derivatives	"2566-34-9"	60970000	53930000	58910000	56900000	46420000	46210000	56930000	65160000	42160000	35520000	29970000	30660000	47580000	43660000	58150000	28270000	70920000	56230000	59080000	55560000	55080000	57310000	47620000	68970000	75690000	56400000	58070000	48070000
Com_554_pos	Niflumic Acid	C13H9F3N2O2	282.218	15.12	Others	"4394-00-7"	662800	655900	535300	540200	581300	698700	723000	643400	635600	694300	572500	587300	571300	643700	676000	669700	536700	605000	290700	282600	225700	372900	394500	400500	274400	1102000	1082000	1030000
Com_555_pos	Nε-(1-Carboxymethyl)-L-lysine	C8H16N2O4	204.224	0.84	Amino Acid And Its Derivatives	"5746-04-3"	1522000	1238000	923000	870800	602900	678900	929700	119600	712400	624900	713100	461000	942100	410500	141500	398000	985200	495800	488200	458500	612800	666900	330600	948600	960300	572200	573700	648500
Com_556_pos	N alpha-Acetyl-L-lysine	C8H16N2O3	188.224	1.03	Amino Acid And Its Derivatives	"1946-82-3"	10250000	14350000	15980000	15900000	15960000	11430000	12890000	12020000	28250000	29080000	26620000	21380000	14120000	11720000	6381000	11410000	10340000	17160000	13890000	9589000	9549000	14550000	9609000	12600000	13440000	15970000	15640000	15140000
Com_557_pos	Oxymetazoline	C16H24N2O	260.375	5.06	Benzene and substituted derivatives	"1491-59-4"	3216000	2820000	2516000	2540000	2513000	2160000	2066000	2296000	2193000	2518000	1942000	2009000	1916000	2051000	2054000	19020000	2057000	3350000	2166000	1938000	2016000	2127000	2167000	2025000	2186000	4286000	2726000	2971000
Com_558_pos	Nε,Nε,Nε-trimethyllysine	C9H20N2O2	188.267	0.76	Amino Acid And Its Derivatives	"19253-88-4"	751300	716700	704100	494500	441100	424600	562200	559500	588100	659600	505600	402500	579400	4120000	2752000	2891000	373700	357600	405800	358700	431400	433600	405000	463400	495700	827400	769700	736200
Com_559_pos	19-Norethisterone	C20H26O2	298.419	15.11	Others	"68-22-4"	27860	13850	18020	19000	14370	16510	22580	20790	17060	20300	25160	15800	21910	25170	27800	34830	11810	17250	13990	11830	8817	15990	12680	15890	10050	24400	26950	22660
Com_560_pos	N-Methyl-L-arginine hydrochloride	C7H16N4O2	188.23	0.95	Amino Acid And Its Derivatives	"156706-47-7"	274700	246800	400400	341800	277600	281700	252600	273900	229200	254400	277300	189400	203000	242700	201700	196800	260900	269400	269500	218800	272600	271100	208200	222100	268000	223500	231700	241500
Com_561_pos	N-Tetradecanamide	C14H29NO	227.386	13.59	Fatty Acyls	"638-58-4"	206600	183400	176400	162300	189800	184900	190700	170100	155300	197300	145600	155600	147800	160100	179100	191800	159300	164000	87850	88780	86940	103700	117800	117600	96290	301300	295400	312900
Com_562_pos	3-Methylxanthine	C6H6N4O2	166.14	1.83	Purines and purine derivatives	"1076-22-8"	15130	23420	18370	20770	10520	12410	16120	14330	13490	5698	5971	8727	8502	16490	9958	10460	16630	10520	13750	12590	9240	9178	10990	11910	14530	14450	11130	10380
Com_563_pos	5,6-Dihydro-5-methyluracil	C5H8N2O2	128.13	0.69	Pyrimidines and pyrimidine derivatives	"696-04-8"	243100	238900	349800	267200	197300	233000	264400	245400	244100	228800	108800	231700	199600	168900	292000	148300	200200	173600	234100	261800	205700	223600	229300	276800	261400	215800	251200	199000
Com_564_pos	N-Methylnicotinamine	C7H8N2O	136.15	1.82	Pyridine And Its Derivatives	"114-33-0"	42380	38960	54810	40420	31560	18720	39860	41420	39420	30210	20240	12240	35310	39910	32870	28630	48210	32340	37450	23720	32560	24580	26920	36050	44840	41090	31740	32720
Com_565_pos	Trigonelline	C7H7NO2	137.14	0.94	Alkaloids and derivatives	"535-83-1"	95070	51150	116900	210500	28790	72370	62770	29930	358600	371900	358300	105900	474800	94880	15440	21320	65970	9171	10770	21780	13210	43640	22260	21740	17770	168200	166500	112300
Com_566_pos	3-Phenoxypropionic acid	C9H10O3	166.176	13.5	Fatty Acyls	"7170-38-9"	41190	32270	43670	38120	44800	42240	42110	45530	45010	45740	48510	47940	49320	39710	47560	50000	41160	43040	39600	36120	35980	40710	40820	36010	39270	41060	48950	46030
Com_567_pos	2-Piperidinone	C5H9NO	99.132	4.15	Organoheterocyclic compounds	"675-20-7"	15400	14320	37680	14520	40390	27220	38170	15690	58190	40270	31690	22940	29550	17040	26330	23800	7452	11860	7777	13490	21320	16430	14350	20231	20876	27210	21250	20330
Com_568_pos	Phloretate	C9H10O3	166.177	4.05	Fatty Acyls	"501-97-3"	7015000	7150000	7870000	6502000	5875000	5279000	8013000	7380000	6890000	7226000	4835000	4525000	5787000	9383000	7996000	5172000	6432000	5292000	5481000	4886000	5124000	4727000	5245000	6171000	6948000	6029000	6546000	5749000
Com_569_pos	Alpha-Linolenic acid	C18H30O2	278.435	12.64	Eicosanoid	"463-40-1"	90020	87410	86490	55390	98140	41370	89440	68920	109800	90270	31810	45760	46050	70710	75600	1281000	27020	43620	31960	47160	67570	47950	51910	46310	49820	62770	78090	66100
Com_570_pos	3-Methylindole	C9H9N	131.177	4.87	Indole And Its Derivatives	"83-34-1"	1549000	1486000	1010000	1418000	913300	893300	1360000	1738000	953200	691500	627400	863000	1119000	1303000	1281000	824200	1232000	769700	1151000	715300	855200	860600	904100	1099000	1230000	1132000	1114000	1040000
Com_571_pos	isoleucine	C6H13NO2	131.17	2.11	Amino Acid And Its Derivatives	"73-32-5"	87700000	88560000	118700000	104200000	85820000	86460000	110400000	115700000	111700000	81320000	52540000	92380000	75040000	79900000	100400000	62090000	117100000	86760000	107400000	88870000	99250000	110300000	84310000	112300000	124200000	95800000	105100000	89700000
Com_572_pos	Creatinine	C4H7N3O	113.12	0.898	Organic Acid And Its Derivatives	"60-27-5"	995200	856200	767000	624900	644400	586000	507000	772700	938400	1090000	656000	638500	657100	723000	829900	552100	539700	644200	706100	497600	595400	785800	509300	534400	515200	531700	627800	609300
Com_573_pos	L-Citrulline	C6H13N3O3	175.19	0.89	Amino Acid And Its Derivatives	"372-75-8"	3361000	1831000	1647000	2344000	2633000	2957000	2427000	2057000	1429000	1896000	2864000	1493000	1830000	2459000	1755000	1540000	1946000	2525000	1615000	1261000	1382000	1193000	1051000	1689000	1758000	1640000	1977000	1674000
Com_574_pos	L-Leucine	C6H13NO2	131.17	2.32	Amino Acid And Its Derivatives	"61-90-5"	122600000	113600000	145100000	120900000	108700000	94230000	129900000	127500000	106700000	92140000	56870000	74670000	95780000	106300000	112200000	77810000	122000000	88650000	93740000	86250000	96460000	100600000	89850000	125000000	133200000	102500000	108100000	96150000
Com_575_pos	Urocanic acid	C6H6N2O2	138.12	1.04	Organic Acid And Its Derivatives	"104-98-3"	137200	25540	65760	95380	44810	41540	63610	59870	64490	132400	176900	46290	124200	57950	70010	209400	50940	104100	75310	70200	101100	67580	76830	60380	124000	35700	48080	84880
Com_576_pos	D-Glutamine	C5H10N2O3	146.14	0.86	Amino Acid And Its Derivatives	"5959-95-5"	14780000	23650000	20460000	16850000	28480000	25910000	21680000	24490000	24290000	37190000	40420000	33550000	20870000	26860000	26010000	32850000	29940000	31790000	39940000	23500000	24790000	24720000	30840000	30290000	25940000	23020000	27660000	22030000
Com_577_pos	L-Ornithine	C5H12N2O2	132.16	0.762	Amino Acid And Its Derivatives	"70-26-8"	3757000	2999000	3268000	3730000	4044000	3604000	3020000	5474000	2420000	2660000	2365000	2199000	2528000	5181000	5665000	3157000	4899000	4419000	5329000	2879000	2971000	4399000	4339000	4250000	4396000	3592000	3825000	3315000
Com_578_pos	LysoPE 18:2	C23H44NO7P	477.6	12.08	Phospholipid		618400	682100	412000	888600	831500	522400	719000	916500	279000	294700	357300	236100	313300	997400	522300	548600	672500	509800	669400	347600	420200	777300	646600	686200	790900	575700	573400	565800
Com_579_pos	LysoPC 10:0	C18H38NO7P	411.3	6.25	Phospholipid		15890	12430	7924	15790	6458	5131	3495	3563	4436	3842	16470	3298	7084	7438	4419	6882	2467	4564	5366	2645	6445	11190	6137	4928	5165	6150	2326	4381
Com_580_pos	Octadeca-11E,13E,15Z-trienoic acid	C18H30O2	278.2	13.5	Fatty Acyls	"25575-00-2"	7007000	7211000	6900000	7533000	7424000	7424000	7181000	7065000	7110000	7574000	6765000	7237000	6884000	6783000	7449000	7149000	7055000	6740000	6741000	7316000	6537000	7238000	6609000	6530000	7104000	7958000	6822000	6924000
Com_581_pos	2-Hydroxy-6-Aminopurine	C5H5N5O	151.126	2.76	Nucleotide And Its Derivates	"3373-53-3"	101200	235400	80940	184800	104800	78210	161400	87100	9152	194900	159500	536500	251200	165000	87690	266600	266400	94010	193100	178900	127500	247400	76910	5605	17780	151100	152800	170100
Com_582_pos	N-Acetyl-Dl-glutamic acid	C7H11NO5	189.166	1.84	Amino Acid And Its Derivatives	"5817-08-3"	1203000	1575000	1184000	996600	1405000	1295000	2133000	1646000	4706000	6253000	3673000	3809000	2586000	1841000	2399000	1711000	1640000	1818000	1698000	1532000	1380000	1693000	1039000	1303000	1582000	1445000	2840000	1769000
Com_583_pos	N6-Succinyl Adenosine	C14H17N5O8	383.313	4.54	Nucleotide And Its Derivates	"4542-23-8"	317100	356300	327000	253500	209600	176800	293300	213400	304500	504100	236200	336900	323400	162400	223800	207600	186500	201100	190700	209100	291800	205500	176600	238700	260200	261200	260200	242800
Com_584_pos	N-Acetyl-L-histidine	C8H11N3O3	197.191	1	Amino Acid And Its Derivatives	"2497-02-1"	85100	84060	73110	69790	60390	57960	56110	48690	39640	87130	57410	35710	102800	82200	78150	67330	88610	74160	83210	64730	61340	91980	92270	114500	90530	78290	63730	65340
Com_585_pos	2-Phenylglycine	C8H9NO2	151.163	2.78	Amino Acid And Its Derivatives	"2835-06-5"	180200	351500	127500	277900	158800	133200	248800	134400	6065	292200	240800	768300	376300	222200	126300	368000	408400	141700	283200	273500	184400	385100	101600	15960	23780	273700	227700	247000
Com_586_pos	N-Acetyl-L-leucine	C8H15NO3	173.21	1.04	Amino Acid And Its Derivatives	"1188-21-2"	74860	54880	39610	46230	36860	33000	43430	47350	45750	68860	46220	35100	51740	61820	21760	86230	34130	30060	29240	31600	57050	32880	16560	40100	34890	77090	49360	73080
Com_587_pos	O-Acetyl-L-homoserine	C6H11NO4	161.16	1	Amino Acid And Its Derivatives		2932000	2452000	1034000	1555000	1917000	1568000	1194000	3380000	190200	1405000	438700	711900	513000	1780000	1841000	767700	2249000	3020000	2406000	1763000	1314000	1500000	1650000	1997000	1803000	1340000	1565000	1409000
Com_588_pos	NG,NG-Dimethyl-L-arginine	C8H20Cl2N4O2	202.254	0.93	Amino Acid And Its Derivatives	"220805-22-1"	624200	675700	501000	471600	484700	324700	455000	401900	421600	277200	434900	375600	296400	340200	176900	242400	257400	231200	228100	239700	344400	315900	189400	244300	296000	205300	333000	236000
Com_589_pos	Cytarabine	C9H13N3O5	243.22	1	Nucleotide And Its Derivates	"147-94-4"	3875000	3686000	2230000	2361000	2251000	1401000	1837000	1936000	779900	1676000	1573000	1665000	1895000	1338000	1847000	3242000	1744000	1203000	1777000	1846000	2400000	1611000	1515000	1493000	1853000	1428000	1067000	1452000
Com_590_pos	Cuminaldehyde	C10H12O	148.2	4.06	Prenol lipids	"122-03-2"	984000	1051000	1174000	898000	785900	670000	971400	860000	817700	787900	538900	522100	651100	962500	868900	585800	767600	663300	659100	598200	671200	642300	711500	817500	985600	892700	718200	806600
Com_591_pos	2-Deoxy-D-galactose	C6H12O5	164.156	0.69	Carbohydrates And Its Derivatives	"1949-89-9"	1197000	1700000	1874000	1918000	1874000	1470000	1897000	1494000	3890000	3384000	3144000	2751000	1763000	1353000	726100	1449000	1378000	1830000	1550000	1091000	1047000	1776000	1070000	1427000	1403000	1641000	1983000	1570000
Com_592_pos	2-Methylbutyroylcarnitine	C12H23NO4	245.315	5.45	Fatty Acyls	"31023-25-3"	520900	663500	439700	355300	287000	235800	521500	560300	249900	578300	258700	386700	340600	357900	801800	195600	341700	356300	329900	254700	292200	403500	226100	439800	506800	381700	396700	371900
Com_593_pos	L-2-Aminoadipic acid	C6H11NO4	161.156	0.91	Organic Acid And Its Derivatives	"542-32-5"	954100	980400	824000	681200	564700	559200	1085000	976800	1073000	919700	404900	907000	617000	655200	964900	567100	622700	576200	680500	702300	713400	669200	687100	739500	770900	617000	715000	587700
Com_594_pos	2-Aminooctanoic acid	C8H17NO2	159.226	1.03	Organic Acid And Its Derivatives	"2187-07-7"	2759000	2204000	2046000	2171000	1888000	2053000	1819000	2532000	3363000	2819000	3668000	2451000	2865000	2245000	690900	1508000	983400	1879000	805100	1035000	889800	977000	811900	1481000	1418000	2157000	1977000	2158000
Com_595_pos	2,6-Dimethylaniline	C8H11N	121.18	4.07	Benzene and substituted derivatives	"87-62-7"	105400	103900	125400	91270	98010	76340	113200	106800	104500	104600	66590	69190	79930	126600	99210	64870	104700	75070	80350	68630	70480	83240	77860	101000	106800	90970	104800	96580
Com_596_pos	2-(Formylamino)Benzoic Acid	C8H7NO3	164.138	4.07	Benzoic Acid And Its Derivatives	"3342-77-6"	13850000	13890000	15270000	12230000	10800000	10200000	16090000	14290000	13220000	13800000	9649000	8530000	11510000	18150000	14810000	9786000	12480000	10370000	10570000	9520000	9985000	9242000	10060000	12480000	13790000	11700000	12720000	10850000
Com_597_pos	L-Cystathionine	C7H14N2O4S	222.262	0.84	Amino Acid And Its Derivatives	"56-88-2"	520500	74640	103900	73480	88840	121500	59620	128300	65220	35680	70780	55410	164000	207200	124000	119100	134200	184800	112500	88040	172900	91540	144100	144900	133000	127300	134900	115100
Com_598_pos	Methionine sulfoxide	C5H11NO4S	181.21	0.92	Amino Acid And Its Derivatives	"62697-73-8"	129900	96360	133100	126800	110200	97190	151200	69210	95350	73810	70860	93850	46930	92070	72530	66940	104800	83940	92130	75770	117800	128300	74860	113100	122600	88800	71090	69450
Com_599_pos	L-Saccharopine	C11H20N2O6	276.286	1.03	Amino Acid And Its Derivatives	"997-68-2"	55560	107500	103500	40800	44710	74660	82630	67160	97490	328600	121400	113800	70290	147700	131100	92790	108000	45970	79840	41330	54690	69710	50590	77550	62940	93530	63970	99800
Com_600_pos	L-Methionine sulfone	C5H11NO4S	181.21	1.84	Amino Acid And Its Derivatives	"7314-32-1"	20200000	20370000	23340000	18040000	15610000	12210000	16840000	18490000	16050000	14230000	11490000	10750000	15110000	20490000	17200000	13170000	24280000	14770000	15220000	12900000	14180000	14650000	13900000	17960000	20380000	15890000	16570000	15740000
Com_601_pos	L-Tyrosine	C9H11NO3	181.189	1.84	Amino Acid And Its Derivatives	"60-18-4"	29440000	31110000	34050000	26970000	23290000	18410000	24800000	28120000	23720000	21610000	17000000	15160000	21980000	30560000	25010000	19570000	33650000	21240000	22760000	20820000	20390000	22510000	21470000	25640000	29580000	22900000	25090000	23090000
Com_602_pos	L-Canavanine	C5H12N4O3	176.174	2.96	Amino Acid And Its Derivatives	"543-38-4"	2269000	4365000	3335000	1902000	2018000	1298000	4786000	2934000	3586000	4689000	2888000	3204000	3247000	2315000	2724000	951000	3835000	2935000	1450000	3976000	2782000	4630000	1578000	3410000	3882000	2832000	3214000	2584000
Com_603_pos	L-Alanyl-L-Lysine	C9H19N3O3	217.265	2.57	Amino Acid And Its Derivatives	"5051-06-9"	34160	43650	39370	35270	16440	22400	30190	48650	19920	106300	20450	62380	34990	40800	34230	11370	34530	24740	21520	21450	25110	31730	17760	32320	35060	34400	28600	29350
Com_604_pos	Indolin-2-one	C8H7NO	133.15	5.65	Indole And Its Derivatives	"59-48-3"	30260	105000	177100	84080	158500	49950	167200	125400	191400	441300	185600	196300	99840	44520	35060	59680	50350	66910	41530	78150	62030	77610	30620	37670	84630	107100	133200	108100
Com_605_pos	Oleamide	C18H35NO	281.5	15.08	Fatty Acyls	"301-02-0"	68730000	65020000	51520000	52780000	57780000	64730000	69590000	62700000	58760000	73000000	56370000	58380000	57090000	61280000	64400000	65220000	57380000	59880000	29860000	29790000	22530000	35390000	39180000	42220000	27750000	109000000	107000000	104100000
Com_606_pos	3-(2-Hydroxyphenyl)propionic acid	C9H10O3	166.17	4.06	Phenylpropanoids and polyketides	"495-78-3"	347000	392100	409600	306300	318200	291300	423700	416000	461800	494600	328400	322800	370700	560400	503300	392100	428100	314300	307900	326200	279700	266100	290500	369400	472000	285000	442700	312900
Com_607_pos	Indole-3-acetamide	C10H10N2O	174.2	0.81	Indole And Its Derivatives	"879-37-8"	1260000	895300	1376000	1242000	999400	1011000	1085000	1200000	1046000	1114000	891200	977200	899400	1173000	1649000	826900	1120000	1006000	1028000	947800	1034000	820200	863300	994600	1035000	963800	1034000	980800
Com_608_pos	Stachydrine	C7H13NO2	143.18	0.97	Amino Acid And Its Derivatives	"471-87-4"	592300	356300	645000	653000	592600	308300	377000	236100	209600	713500	238600	306600	527500	406500	161100	203000	107400	153900	121700	129700	92740	203800	70140	179800	145000	327800	316200	284500
Com_609_pos	2-Pyrrolidinone	C4H7NO	85.1	2.04	Organoheterocyclic compounds	"616-45-5"	2478000	2410000	3489000	2856000	2133000	2236000	2920000	2856000	2652000	1815000	1229000	2178000	1784000	1806000	2293000	1414000	2850000	2070000	2655000	2077000	2365000	2665000	1971000	2887000	3076000	2450000	2452000	2129000
Com_610_pos	Serotonin hydrochloride	C10H13ClN2O	212.677	2.99	Indole And Its Derivatives	"153-98-0"	2158000	4313000	3155000	1899000	1961000	1298000	4640000	2975000	3516000	4704000	2906000	3227000	3034000	2331000	2744000	955100	3725000	2969000	1604000	4028000	2377000	4476000	1614000	3124000	3607000	2848000	3102000	2758000
Com_611_pos	Acetylcarnitine	C9H17NO4	203.236	1.44	Carnitine	"14992-62-2"	7775000	10820000	11470000	10520000	9348000	8119000	13200000	16260000	4722000	14290000	7819000	13280000	6843000	9754000	20950000	5137000	9969000	10300000	9817000	10810000	10730000	12360000	8358000	12880000	13590000	13600000	12390000	10180000
Com_612_pos	Acetylchloline Chloride	C7H16NO2	146.21	0.9	Cholines	"60-31-1"	12210	18320	46420	32320	22160	49060	18850	23560	40080	29990	38150	27420	14550	19160	26320	12370	48600	32260	34140	47800	37150	24070	44200	42680	26980	21910	32600	32930
Com_613_pos	Adipamide	C6H12N2O2	144.172	0.84	Hormones	"628-94-4"	30920	45560	18220	14670	9521	3687	22300	8818	17760	44000	19240	16390	16060	50330	32700	56190	15230	18490	17920	15760	20180	9191	23740	28240	15910	33660	15890	19690
Com_614_pos	Ala-gly	C5H10N2O3	146.144	0.84	Amino Acid And Its Derivatives	"687-69-4"	1882000	2836000	2984000	2310000	2458000	2366000	2628000	2823000	2505000	4482000	3385000	3126000	2620000	3326000	4000000	2707000	2732000	2789000	3261000	2504000	2157000	2649000	2399000	3090000	3168000	2620000	3388000	2954000
Com_615_pos	Glutarylcarnitine	C12H21NO6	275.3	2.59	Carnitine	"102636-82-8"	21920	24070	8619	15480	7335	12280	12140	12560	5034	25260	13460	15010	9494	6525	20810	5087	7118	9969	11160	8329	7208	11810	9423	13380	18430	13430	11210	9349
Com_616_pos	N', N''-Feruloyl,Caffeoylspermidine			0.85	Phenolamides		11900	7065	11140	12250	9289	8535	7049	12990	6310	7044	5568	4818	8904	7432	15960	7053	8913	12620	3337	6292	6682	10400	4824	8888	5567	8911	5191	3712
Com_618_pos	Protocatechualdehyde	C7H6O3	138.12	1.54	Phenols And Its Derivatives	"139-85-5"	68960	230100	87760	76880	80670	91510	123000	73840	137100	191200	120500	89460	81050	79620	24920	41870	28540	67750	82270	53020	76520	69560	47060	60710	62070	63720	50170	76540
Com_619_pos	Spermine	C10H26N4	202.34	0.73	Polyamine	"71-44-3"	36740	22720	17440	21080	19970	16690	20760	15270	19320	20340	10560	13110	8224	25230	9586	10180	7830	15450	10400	13500	31230	17990	9341	10340	10830	13700	7104	6017
Com_620_pos	L-Thyroxine	C15H11I4NO4	776.87	8.845	Hormones	"51-48-9"	799300	541500	471500	516600	471800	376500	430800	350400	368900	402100	176900	460300	522100	430900	558100	192500	408000	379700	456800	354000	478100	458300	313300	502400	545200	457300	410700	444600
Com_621_pos	Allantoin	C4H6N4O3	158.12	0.943	Organoheterocyclic compounds	"97-59-6"	2186000	2167000	2006000	2023000	1743000	1479000	2261000	1503000	1981000	1647000	1793000	1463000	1504000	1397000	1243000	1388000	1283000	892800	1110000	908400	988700	1015000	750100	1233000	1218000	1405000	1559000	1344000
Com_622_pos	(+,-)-Octopamine HCl	C8H12ClNO2	189.64	1.034	Polyamine	"770-05-8"	506100	514100	378800	428800	516000	295500	354100	430000	467800	655600	551400	493000	416800	319600	147700	402100	189800	266700	249300	197500	252600	208200	193300	242300	221900	232600	328200	293000
Com_623_pos	Urea	CH4N2O	60.06	0.929	Organic Acid And Its Derivatives	"57-13-6"	5383000	6002000	7231000	6846000	7579000	4242000	7638000	7194000	7354000	12870000	8540000	8191000	11680000	4786000	3759000	6467000	4712000	3613000	2019000	3257000	4525000	4262000	2728000	4343000	4658000	5843000	6345000	5672000
Com_624_pos	Sepiapterin	C9H11N5O3	237.22	0.84	Organoheterocyclic compounds	"17094-01-8"	15200	42760	28000	33120	32570	21170	21690	20100	24070	49070	6890	11370	7634	25380	24820	10960	15070	14600	15960	13900	25920	30720	21860	29700	29890	13500	18990	21390
Com_625_pos	Pyridoxine 5'-Phosphate	C8H12NO6P	249.16	1.42	Pyridine And Its Derivatives	"447-05-2"	129500	113400	88280	97340	86910	67490	110400	47420	21880	48920	78670	109800	77130	64310	41520	112200	67990	49130	80530	39000	50020	55610	51700	47650	88250	78700	100700	71430
Com_626_pos	11-cis-Retinol	C20H30O	286.5	12.17	Prenol lipids	"22737-96-8"	61830	71140	43260	106400	104700	71880	102700	131600	67090	88070	77410	85580	102500	203800	136800	125100	106000	89070	125100	79880	88600	131400	122600	132800	142400	27690	116200	116300
Com_627_pos	Quinone	C6H4O2	108.09	7.24	Ketones	"106-51-4"	23710	15620	4733	27012	22940	15730	27662	11850	28902	19330	20480	13140	19290	20290	53050	116100	13040	11070	9509	19040	12670	44150	28840	11510	20175	130500	48650	62060
Com_628_pos	3-Hydroxyhippuric Acid	C9H9NO4	195.17	11.64	Benzoic Acid And Its Derivatives	"1637-75-8"	9909	8244	6420	8100	8943	9055	6946	8102	7817	7308	9902	9325	9086	6300	9127	11450	7985	6307	6766	7234	9486	7394	8026	5981	6747	8241	6969	7586
Com_629_pos	L-Lysine	C6H14N2O2	146.19	0.74	Amino Acid And Its Derivatives	"56-87-1"	13200000	11640000	18010000	14950000	12740000	13100000	16130000	15900000	12960000	13350000	7664000	12660000	13220000	13250000	19960000	8045000	13080000	11560000	16510000	15400000	11450000	14180000	13600000	17560000	17320000	13810000	15470000	14340000
Com_630_pos	Cocamidopropyl Betaine	C19H38N2O3	342.5	9.91	Amino Acid And Its Derivatives	"86438-79-1"	162500	77680	84600	760800	78480	79270	96990	61950	72500	126600	70220	66090	65130	68160	82840	167600	82070	246200	68700	104100	74640	507700	71270	67550	186100	87750	91820	93680
Com_631_pos	Thiamine	C12H17N4OS+	265.35	0.81	Vitamins	"70-16-6"	68070	97990	97900	86790	87780	92610	107800	95340	17590	39760	53990	13030	29180	60620	35600	47480	90750	66860	68680	60570	50040	59510	55060	59940	80560	57370	46240	41690
Com_632_pos	Vitamin U	C6H14ClNO2S	199.7	0.75	Vitamins	"3493-12-7"	181300	105300	317000	316100	276400	193300	310600	210900	59550	51750	53680	39930	82430	160100	69700	63970	76910	73420	79030	77970	93340	80750	58120	87190	75550	119800	136100	117100
Com_633_pos	Nitroxoline	C9H6N2O3	190.16	8.67	Others	"4008-48-4"	12950	4849	27080	9401	11880	18380	16040	12880	8047	3834	9396	7410	11500	14610	11920	12270	13330	3722	8998	8847	13080	15830	4986	10350	15220	9987	8010	10540
Com_634_pos	Acetylcholine	C7H16INO2	146.207	1.02	Cholines	"51-84-3"	2494000	3003000	1725000	2166000	1223000	1235000	1637000	2313000	1216000	1179000	1308000	828300	1369000	2004000	1601000	1553000	2379000	1506000	1041000	1138000	1648000	1522000	1208000	1276000	1782000	1405000	1394000	1412000
Com_635_pos	Metformin	C4H11N5	129.165	0.68	Others	"657-24-9"	76330	53050	76060	65130	73320	65620	76900	76390	80940	93530	61240	64250	55540	82490	116300	46570	50810	61190	59920	48060	72740	57000	45340	75040	79850	58840	66780	57740
Com_636_pos	L-arginino-succinate			0.84	Amino Acid And Its Derivatives		10460	12670	37260	19310	19590	19700	22350	21930	18770	31310	12070	12760	17500	25730	27440	10760	22660	13350	16370	20400	22300	14850	13420	27160	36690	22460	37130	34180
Com_637_pos	Cystine	C6H12N2O4S2	240.301	0.84	Amino Acid And Its Derivatives	"923-32-0"	599600	360100	238000	192800	79470	232100	156800	712800	479000	74110	157900	184900	547500	486800	686400	427100	682500	619200	605400	341500	447000	314100	657800	590200	564200	430800	410000	405900
Com_638_pos	D-Homocysteine	C4H9NO2S	135.185	1.86	Amino Acid And Its Derivatives	"454-28-4"	584200	612400	705900	560100	439700	342000	480300	467900	392900	315800	236900	248000	318000	531000	416100	306800	555500	368600	423100	347300	355100	394100	382100	501600	558200	449600	419000	419300
Com_639_pos	Dimethyl fumarate	C6H8O4	144.125	0.9	Fatty Acyls	"624-49-7"	2599000	2800000	2894000	3286000	2202000	4086000	2720000	1912000	5272000	4578000	5874000	3068000	3109000	2037000	1992000	21260000	2811000	3646000	5631000	2351000	2473000	3465000	1812000	2351000	1504000	3600000	3704000	3903000
Com_640_pos	Phthalic Anhydride	C8H4O3	148.11	13.53	Organoheterocyclic compounds	"85-44-9"	1900000	2097000	2033000	1909000	1792000	1736000	1611000	1590000	1417000	1414000	1292000	1255000	1339000	1431000	1352000	1388000	1380000	1347000	1414000	1482000	1438000	1564000	1474000	1592000	1608000	2041000	1399000	1585000
Com_641_pos	Adipic Acid	C6H10O4	146.14	0.84	Fatty Acyls	"124-04-9"	752800	1274000	1213000	784200	1284000	1106000	1026000	1038000	1177000	2065000	1836000	1531000	1048000	1353000	1437000	1461000	1232000	1461000	1745000	988700	924500	1299000	1127000	1243000	1179000	1103000	1195000	1059000
Com_642_pos	3-Methylcrotonyl Glycine	C7H11NO3	157.17	5.29	Amino Acid And Its Derivatives	"33008-07-0"	21950	30710	24470	12850	40170	5317	41540	35960	31170	17500	37830	33580	9146	11640	14190	18340	8750	14120	10770	11340	10450	15290	6152	6736	7097	16100	18740	18260
Com_643_pos	Maleic Acid	C4H4O4	116.07	0.94	Organic Acid And Its Derivatives	"110-16-7"	4584000	3955000	4303000	3565000	4209000	2679000	3229000	2817000	3052000	3286000	3162000	2596000	2614000	3814000	3542000	4018000	2936000	2612000	3096000	2571000	3049000	2405000	2484000	2726000	3038000	2672000	2983000	2935000
Com_644_pos	Pipecolinic Acid	C6H11NO2	129.16	0.85	Amino Acid And Its Derivatives	"1723-00-8"	1256000	1980000	1837000	1215000	1623000	1444000	1512000	1471000	1577000	2397000	2080000	1660000	1261000	1765000	1958000	1814000	1557000	1746000	2116000	1345000	1283000	1724000	1518000	1880000	1902000	1602000	1569000	1817000
Com_645_pos	N-(3-Indolylacetyl)-L-Alanine	C13H14N2O3	246.26	3.97	Amino Acid And Its Derivatives	"57105-39-2"	32400	44790	30650	27070	21260	23970	32890	32200	28010	33450	21960	30570	21240	23110	39150	15780	42930	43180	49080	21570	38200	41160	27440	41780	52440	35840	37200	34560
Com_646_pos	Isonicotinamide	C6H6N2O	122.12	1.51	Pyridine And Its Derivatives	"1453-82-3"	2413000	2239000	1848000	2037000	1368000	1017000	1427000	1475000	1509000	1893000	1364000	1499000	1114000	1032000	1307000	990800	1075000	809500	1818000	835800	969600	1556000	1357000	1716000	1820000	1624000	1542000	1530000
Com_647_pos	2,6-Diaminooimelic Acid	C7H14N2O4	190.2	0.94	Amino Acid And Its Derivatives	"583-93-7"	40120	82790	41280	55210	35340	26290	50820	40130	63510	81010	71230	76160	77000	51410	19260	75080	32770	30200	26680	20000	31830	29340	12920	38260	30680	48690	36380	44340
Com_648_pos	trans-Cinnamic acid	C9H8O2	148.16	4.07	Cinnamic acids and derivatives	"140-10-3"	688900	736100	800600	633500	525200	448000	711000	612100	573800	561800	376600	364300	494200	750400	625900	414600	540300	435600	465500	418700	464500	439800	454100	571800	660600	610900	511400	553900
Com_649_pos	Pyrrole-2-carboxylate	C5H5NO2	111.1	1.01	Organoheterocyclic compounds	"634-97-9"	210600	237500	145300	148600	197700	137000	157900	127700	13110	125700	104500	122600	165000	76720	95060	144500	126300	79630	43920	119600	120000	133600	75720	47410	121700	100000	56260	90010
Com_650_pos	Oxypurinol	C5H4N4O2	152.11	1.68	Nucleotide And Its Derivates	"2465-59-0"	3567000	3647000	2530000	2489000	945000	1075000	1657000	2247000	3534000	3400000	1222000	1500000	1811000	1983000	2125000	1296000	1075000	1329000	1444000	848600	2527000	1791000	1436000	969400	1041000	1812000	1849000	1627000
Com_651_pos	PAF C-16	C26H54NO7P	523.683	13.8	Phospholipid	"74389-68-7"	442200000	484800000	341300000	455900000	455000000	373800000	414500000	453100000	401700000	444600000	415700000	405300000	454600000	479100000	476900000	369800000	414600000	380500000	414900000	354100000	384200000	446100000	414100000	455500000	467200000	429400000	428000000	418700000
Com_652_pos	7-Methyluric acid	C6H6N4O3	182.137	11.32	Organic Acid And Its Derivatives	"612-37-3"	740400	756900	653400	681900	666500	716600	695600	640800	703500	703800	610900	628800	646900	656600	641400	805500	654900	701200	674200	638600	664000	625300	607500	624800	652600	706600	725700	658200
Com_653_pos	N7-Methylguanosine	C11H17N5O5	298.28	4.15	Nucleotide And Its Derivates	"20244-86-4"	229700	188600	160200	137600	167400	103500	183100	152600	168900	234300	202600	146400	173200	129700	192100	159200	115900	199700	142600	185000	174400	148500	111400	152300	162400	150300	180900	169300
Com_654_pos	7-Methylguanine	C6H7N5O	165.153	4.09	Nucleotide And Its Derivates	"578-76-7"	31830000	31930000	35480000	28880000	26510000	23250000	37750000	33440000	31430000	32780000	22830000	21560000	27280000	42820000	37100000	22970000	30620000	24990000	25420000	23170000	24060000	21670000	24270000	29520000	33610000	28120000	31600000	27440000
Com_655_pos	7-Ketocholesterol	C27H44O2	400.637	16.92	Hormones	"566-28-9"	38150	13940	10620	15030	8035	11320	10970	13550	11160	16180	9657	20620	12180	17220	16120	17510	11170	14470	22320	11690	12440	32080	15660	12480	13580	18740	16310	16620
Com_656_pos	Propionyl-L-carnitine	C10H19NO4	217.26	2.57	Carnitine	"17298-37-2"	421600	650300	438600	421200	317600	250800	440900	584900	144900	1325000	320100	732300	342800	463300	388200	315800	278500	403500	212600	290400	295800	395000	239600	372300	428100	471800	432800	461900
Com_657_pos	Punicic Acid	C18H30O2	278.43	12.7	Fatty Acyls	"544-72-9"	128100	113500	108500	80300	125600	56830	115800	87930	128200	113200	37090	59860	63500	96750	111900	1658000	40640	46810	45150	57970	98540	66010	59350	59360	70260	80370	92800	84540
Com_658_pos	Pro-Leu	C11H20N2O3	228.288	1.72	Amino Acid And Its Derivatives	"52899-07-7"	592400	595700	290300	292500	414500	297100	249400	333800	749200	2291000	453100	762700	383000	175500	631500	221700	351300	257400	222500	310400	648400	187000	233700	202200	366100	531800	807200	245400
Com_659_pos	Propionylcholine	C8H18NO2+	160.234	1.03	Cholines	"5072-54-8"	6381000	4867000	3433000	3773000	3875000	4138000	3142000	4499000	7217000	4698000	7218000	4467000	5250000	4568000	1151000	2969000	1900000	3092000	1728000	1701000	2269000	1760000	1470000	2766000	2464000	3950000	4603000	4442000
Com_660_pos	p-Mentha-1,3,8-triene	C10H14	134.218	11.37	Fatty Acyls	"18368-95-1"	335600	193800	254200	196800	335900	226600	135800	270300	157500	255400	389000	261000	311400	323800	172500	141500	253800	343000	327700	222200	314000	396900	271100	271100	269700	225500	218800	234700
Com_661_pos	Porphobilinogen	C10H14N2O4	226.229	4.9	Organic nitrogen compounds	"487-90-1"	164800	163700	96390	158100	112700	107000	182100	215100	118200	103000	100400	103900	150900	157200	181000	107000	180200	108800	163200	115600	131000	128000	121900	151100	181900	130600	157000	132100
Com_662_pos	4-Aminobenzoate	C7H7NO2	137.136	2.74	Benzoic Acid And Its Derivatives	"150-13-0"	2123000	2341000	1775000	2497000	1524000	1250000	2326000	1701000	195000	1964000	1382000	3469000	2188000	1611000	1622000	2012000	1899000	910600	1661000	1760000	1109000	2067000	1116000	809000	1017000	1604000	1616000	1643000
Com_663_pos	Picolinamide	C6H6N2O	122.125	1.51	Pyridine And Its Derivatives	"1452-77-3"	2088000	2000000	1627000	1678000	1195000	911800	1306000	1521000	1582000	1652000	1240000	1441000	1025000	905800	1113000	958200	1219000	679300	1502000	826300	934800	1482000	1291000	1470000	1770000	1483000	1399000	1242000
Com_664_pos	5-Methyl-2'-deoxycytidine	C10H15N3O4	241.24	1.722	Nucleotide And Its Derivates	"838-07-3"	29360	35130	19950	16160	13000	11870	16340	12510	5450	17930	19460	14040	26680	10930	14420	11330	15810	12540	14610	10420	12110	24560	12360	25220	23820	14140	17530	16160
Com_665_pos	NSI-189	C22H30N4O	366.5	6.745	Pyridine And Its Derivatives	"1270138-40-3"	16740	2860	34870	32670	27990	60370	28100	5654	16340	4500	38590	23440	32321	20840	48690	19890	50180	41760	6294	65370	45880	85050	68920	53360	58340	34360	41320	36110
Com_666_pos	Cortisone	C21H28O5	360.44	8.43	Others	"53-06-5"	5427	4507	4521	3759	3027	5106	1898	6512	10140	4699	5100	5216	9610	3304	3005	6147	2900	3566	1879	3572	3486	2469	2703	3965	3511	3562	3434	3752
Com_667_pos	Ethyl chrysanthemumate	C12H20O2	196.29	1.18	Organoheterocyclic compounds	"97-41-6"	1259000	560200	1302000	739100	1020000	515000	1215000	855500	1864000	990700	703000	361500	1066000	760800	919000	755300	553600	690400	605500	1309000	333400	640300	647900	947600	1526000	786700	1160000	644400
Com_668_pos	Guggulsterone	C21H28O2	312.446	15.17	Hormones	"95975-55-6"	1336000	738300	812200	764000	642200	630700	875200	669600	598200	772500	754000	634000	805100	748600	824300	1220000	469300	504500	363700	373200	377400	438700	499600	636500	363100	1031000	893300	888500
Com_669_pos	4-Chloro-6-methoxy-2-(methylsulfinyl)pyrimidine	C10H13N5O5	283.241	2.72	Nucleotide And Its Derivates	"85-30-3"	778400	1498000	577800	1304000	760100	655800	1226000	629600	79270	1502000	1270000	4133000	1981000	1246000	656000	1900000	2185000	681300	1484000	1414000	911900	1901000	560100	92570	99220	1164000	1237000	1168000
Com_670_pos	Guanine	C5H5N5O	151.126	2.72	Nucleotide And Its Derivates	"73-40-5"	73560	168800	65820	135800	78070	67280	125100	66720	15840	138700	100200	360300	177900	128400	70050	173000	195600	61170	130900	131000	103400	172500	48150	2906	14880	125000	113700	107200
Com_671_pos	Imatinib	C29H31N7O	493.603	11.76	Others	"152459-95-5"	21360000	19490000	18180000	12460000	12840000	7418000	14630000	14830000	16880000	22530000	14140000	11810000	8793000	20930000	23660000	14210000	18630000	16450000	17780000	12800000	14860000	25550000	15230000	19320000	21670000	16920000	16830000	16950000
Com_672_pos	Hydrocortisone 17-butyrate	C25H36O6	432.55	10.51	Others	"13609-67-1"	16820	19990	18050	17800	16120	19840	17630	19190	24430	20310	16810	17940	14600	16240	14840	15890	14170	18090	18210	21410	18610	17170	15170	19180	16060	17530	13540	16310
Com_673_pos	Homoserine	C4H9NO3	119.119	0.9	Amino Acid And Its Derivatives	"1927-25-9"	671600	901800	1155000	1010000	1036000	1231000	1187000	1595000	1020000	676000	566700	724400	918700	1108000	1250000	900000	1859000	1146000	2029000	1690000	1499000	1092000	2123000	1908000	1579000	1060000	1206000	996400
Com_674_pos	Homocysteic acid	C4H9NO5S	183.18	1.83	Amino Acid And Its Derivatives	"1001-13-4"	180700	181900	192800	153900	131900	103000	146600	169300	139500	140800	118500	77770	130800	168800	125200	105100	207900	123500	136300	126400	105200	114100	123800	156300	159200	135300	147800	133800
Com_675_pos	Phe-Phe	C18H20N2O3	312.363	6.51	Amino Acid And Its Derivatives	"2577-40-4"	14930	14660	12450	15090	9794	9226	14140	17970	14710	13320	8540	13140	17630	28480	17210	14980	17760	12050	19350	11690	13020	15200	13970	16250	19400	14620	15690	13480
Com_676_pos	trans-3-Hydroxy-L-proline	C5H9NO3	131.13	2.14	Amino Acid And Its Derivatives	"4298-08-2"	5755000	6029000	8290000	7129000	5683000	6179000	8470000	8307000	7748000	5135000	3684000	6273000	5279000	5494000	7278000	4242000	8731000	6009000	7506000	6312000	6837000	7737000	5741000	7764000	8530000	6438000	7244000	6479000
Com_677_pos	4-Acetamidobutanoate	C6H11NO3	145.156	1.03	Organic Acid And Its Derivatives	"3025-96-5"	60980	37260	29850	23190	71410	26880	60000	40360	20740	49900	42610	20140	39340	41840	62070	50030	35530	32190	32570	49150	47270	47730	54670	21400	46990	28980	44140	44110
Com_678_pos	Val-Ser	C8H16N2O4	204.224	1.01	Amino Acid And Its Derivatives	"13588-94-8"	41110	49960	31350	44580	23470	37150	31060	16200	25890	23540	18130	29020	43400	20600	50980	21800	43660	20630	19530	34870	17340	31360	16450	38630	34250	13000	15780	30430
Com_679_pos	L-Alanine	C3H7NO2	89.09	0.86	Amino Acid And Its Derivatives	"56-41-7"	4855000	3687000	4458000	3324000	5178000	6424000	4833000	5304000	5072000	3965000	5081000	4197000	4120000	4096000	4167000	6154000	5826000	3938000	6272000	6500000	6691000	2912000	6225000	5019000	3893000	4249000	4257000	3563000
Com_680_pos	L-Aspartic acid	C4H7NO4	133.1	0.86	Amino Acid And Its Derivatives	"56-84-8"	5136000	4420000	5431000	5497000	4868000	5396000	5372000	5664000	5855000	6615000	7716000	4901000	5719000	7471000	7019000	5496000	6305000	5000000	4925000	5746000	5883000	4583000	6463000	4818000	5010000	3412000	6494000	5455000
Com_681_pos	beta-Nicotinamide mononucleotide	C11H15N2O8P	334.219	0.993	Nucleotide And Its Derivates	"1094-61-7"	3121	4936	8593	3891	3579	5906	3934	1567	5220	6401	5483	1946	1356	2732	5409	1965	4265	2783	3577	4116	2557	3995	3948	3128	2761	1957	1531	2126
Com_682_pos	Creatine	C4H9N3O2	131.133	0.94	Organic Acid And Its Derivatives	"57-00-1"	14510000	22170000	16870000	14130000	18120000	12070000	13940000	14940000	19740000	23710000	20840000	22660000	13710000	13360000	7464000	16090000	8701000	12440000	10030000	8049000	10290000	10370000	8301000	8485000	9138000	11180000	13330000	10700000
Com_683_pos	Choline Glycerophosphate	C8H20NO6P	257.22	0.89	Cholines	"28319-77-9"	2534000	2343000	2916000	3384000	2975000	2432000	2856000	2405000	1840000	2828000	1999000	2172000	2375000	2767000	2529000	3009000	4085000	2515000	3592000	3514000	3626000	4204000	4594000	4368000	3796000	3383000	2899000	3367000
Com_684_pos	DL-Citrulline	C6H13N3O3	175.19	0.9	Amino Acid And Its Derivatives	"627-77-0"	7444000	4472000	3814000	5179000	6470000	6545000	6162000	4701000	3360000	4995000	6586000	3705000	3983000	5920000	4377000	3537000	4360000	6279000	3567000	2756000	2860000	2799000	2519000	3473000	3804000	4312000	5054000	3836000
Com_685_pos	Glycine	C2H5NO2	75.07	0.88	Amino Acid And Its Derivatives	"56-40-6 "	877800	895900	649100	481500	852800	560700	592700	753500	716600	740400	787500	719000	555000	661400	617900	624300	518600	688300	605300	578000	588200	561700	496500	448000	459600	619800	607100	515400
Com_686_pos	L-Arginine	C6H14N4O2	174.2	0.794	Amino Acid And Its Derivatives	"74-79-3"	16310000	12370000	16230000	15910000	15100000	14720000	15590000	18760000	15120000	15150000	11520000	13500000	11620000	17560000	20900000	11210000	14320000	14830000	14020000	13090000	15200000	11440000	11850000	14550000	14120000	14200000	14060000	15810000
Com_687_pos	L-Cysteine	C3H7NO2S	121.16	0.88	Amino Acid And Its Derivatives	"52-90-4"	9571	9279	35680	7995	42970	28950	70940	4716	30660	36180	12170	18070	7465	9114	5703	11870	9406	14500	26390	38540	53000	5971	12160	11460	14610	8267	8592	12510
Com_688_pos	S-Methyl-L-cysteine	C4H9NO2S	135.185	1.04	Amino Acid And Its Derivatives	"1187-84-4"	56390	52540	72360	167800	44230	90770	149300	31100	151800	29420	168100	33190	101900	26070	18470	32770	54450	66230	61722	135300	63900	52070	68390	33210	57860	76200	41240	46820
Com_689_pos	MAG (18:2)	C21H38O4	354.1	14.64	Glycerolipids		12380	13290	5618	6443	1969	3379	6655	6834	8012	3041	6626	6340	5909	8263	6309	5904	6458	1434	7349	5050	5308	7218	3428	4781	5511	6106	3810	7908
Com_690_pos	Tetraethylammonium fluoride dihydrate	C8H20FN	149.25	1.04	Nucleotide And Its Derivates	"63123-01-3"	1468000	1332000	1222000	1125000	1064000	690100	1235000	1104000	305300	1425000	701800	1027000	1256000	849500	995800	1138000	780400	683000	1003000	819900	988700	936900	849200	831200	888900	936500	711200	707500
Com_691_pos	Cholesterol	C27H46O	386.654	11.2	Hormones	"57-88-5"	271400	234500	245100	204700	238800	206300	224400	195800	232000	240800	196800	202800	193300	200100	204000	218500	211000	197200	183600	216600	190300	311500	269000	205600	181100	223400	197800	205200
Com_692_pos	5'-Deoxy-5'-(methylthio)adenosine	C11H15N5O3S	297.333	4.91	Nucleotide And Its Derivates	"2457-80-9"	57240	43190	51390	43860	55760	47460	30440	31710	27770	42080	46300	51690	19690	48330	28600	22730	25540	32460	46720	47750	53390	23430	40690	44720	25100	47940	31170	46460
Com_693_pos	L-Valine	C5H11NO2	117.146	1.2	Amino Acid And Its Derivatives	"72-18-4"	4701000	4142000	4218000	4014000	3319000	3174000	4114000	5588000	3217000	3047000	2100000	2174000	3350000	3173000	4685000	2608000	5577000	4783000	4929000	4334000	4444000	4516000	3484000	5426000	6041000	4144000	4650000	3589000
Com_694_pos	Hypoxanthine-9-beta-D-Arabinofuranoside	C10H12N4O5	268.226	2.58	Nucleotide And Its Derivates	"7013-16-3"	11100000	12350000	8947000	12440000	8505000	7192000	13080000	9353000	944900	10660000	8404000	20370000	12820000	9467000	9055000	12220000	11760000	4899000	9369000	9588000	6626000	11800000	6658000	4561000	5466000	8612000	9806000	8887000
Com_695_pos	4-Aminoindole	C8H8N2	132.163	8.42	Indole And Its Derivatives	"5192-23-4"	954200	979700	1299000	2604000	928400	1182000	1653000	1405000	455800	591000	518200	606000	895600	1377000	904500	651500	625700	273600	734600	409500	472300	958000	746300	961600	1304000	1022000	997900	984000
Com_696_pos	3-Methylhistidine	C7H13N3O3	169.181	0.76	Amino Acid And Its Derivatives	"368-16-1"	275700	469200	257500	260700	213000	163900	310000	291500	336000	431400	376000	348800	249900	258900	257200	87500	246500	208100	345100	243300	278800	275100	213000	258500	230500	264400	244400	270700
Com_697_pos	3-OH-anthranilate			1.68	Organic Acid And Its Derivatives		265400	271500	221200	219600	84840	78120	135700	153400	275200	229900	99660	116100	147700	144800	141300	73390	69820	75590	121700	69290	148400	126300	113400	75690	117400	128100	126900	118000
Com_698_pos	3-Nitro-L-Tyrosine	C9H10N2O5	226.186	8.98	Amino Acid And Its Derivatives	"621-44-3"	212400	189300	209900	199600	185900	189400	167300	159900	157400	171900	162200	158500	158100	148900	149300	180100	152300	157900	154100	173500	164500	168500	158500	158000	159600	206500	168800	197100
Com_699_pos	3-Guanidinopropanoate	C4H9N3O2	131.133	0.9	Organic nitrogen compounds	"353-09-3"	579600	615600	449100	699900	584000	718200	782100	570600	1199000	828900	1260000	893000	844400	593500	694800	4223000	661100	978700	1220000	552300	471700	696200	429500	578300	323100	740000	983500	761100
Com_700_pos	3'-Adenylic acid	C10H14N5O7P	347.221	5.13	Nucleotide And Its Derivates	"84-21-9"	9496	10850	6796	11250	8402	5247	10040	11960	4615	7706	6545	6849	7537	12810	9077	2156	9203	4864	5830	10870	5452	6937	10370	14180	14470	12230	7679	9372
