# Supplementary material for: Stratum-specific serum metabolic reprogramming in Saanen goats with graded Brucella serological reactivity under natural exposure
Source: Front Vet Sci. 2026 Jun 26;13:1866534. doi: 10.3389/fvets.2026.1866534 (PMC13354091; doi:10.3389/fvets.2026.1866534)
Supplement: Supplementary file 4 [file Table_2.XLSX]

## Sheet: Sheet1
Table S3. Metabolite annotation and comparison statistics for pairwise group comparisons.
Compound_ID — An internally assigned identifier for each metabolite entry, used for data indexing purposes only and carrying no biological significance.
Name — The name of the metabolite as recorded in the reference database used for annotation.
RT [min] — The chromatographic retention time of the metabolite in minutes, as recorded during LC-MS/MS analysis.
Class — The chemical classification category of the metabolite, based on the taxonomy used by the reference database.
Formula — The molecular formula of the metabolite.
Molecular Weight — The relative molecular mass of the metabolite.
Sample columns — Each of the following columns (one per individual sample) reports the relative quantification intensity of the metabolite in that sample, expressed as the chromatographic peak area extracted from the raw MS data.
FC — Fold change between the two comparison groups, calculated as the ratio of mean relative abundance in the numerator group to that in the denominator group. Values above 1.2 indicate upregulation; values below 0.833 indicate downregulation.
log2FC — The log₂-transformed fold change value, provided to facilitate symmetric visualization of up- and downregulated metabolites.
Pvalue — The nominal P-value from a two-tailed Student's t-test comparing relative abundances between the two groups.
ROC — The area under the receiver operating characteristic curve (AUC), reflecting the ability of each metabolite to discriminate between the two comparison groups. Values ≥ 0.70 were considered indicative of reasonable discriminatory capacity in the current exploratory dataset.
VIP — Variable importance in projection score derived from the PLS-DA model, reflecting the relative contribution of each metabolite to group separation. A threshold of VIP > 1.0 was applied as part of the differential metabolite screening criteria.
Up.Down — The direction of regulation in the comparison: "up" indicates higher abundance in the numerator group; "down" indicates lower abundance.

## Sheet: A.vs.B_all_Diff
Compound_ID	Name	RT [min]	Formula	Molecular Weight	Class(English)	CAS	all_A1	all_A2	all_A3	all_A4	all_A5	all_A6	all_A7	all_A8	all_B9	all_B10	all_B11	all_B12	all_B13	all_B14	all_B15	all_B16	FC	log2FC	Pvalue	ROC	VIP	Up.Down	q_value
Com_520_pos	Trimethylamine N-oxide	0.872	C3H9NO	75.11	Polyamine	"1184-78-7"	1760000	2216000	5950000	3411000	3253000	2166000	7159000	2135000	20790000	29440000	20070000	17180000	19760000	9247000	16310000	7650000	0.199719467129949	-2.32395	8.12204060013125e-06	1	2.02065634261274	down	0.000814322
Com_357_pos	beta-Estradiol 17-Acetate	12.45	C20H26O3	314.42	Hormones	"1743-60-8"	41390	39760	33070	34290	40690	37630	51350	52600	57440	67570	59470	70600	63180	78670	73280	62320	0.62114810433215	-0.686991	1.88983305641919e-05	1	2.71048286157608	down	0.000814322
Com_640_pos	Phthalic Anhydride	13.53	C8H4O3	148.11	Organoheterocyclic compounds	"85-44-9"	1900000	2097000	2033000	1909000	1792000	1736000	1611000	1590000	1417000	1414000	1292000	1255000	1339000	1431000	1352000	1388000	1.34717119764879	0.429933	2.32618126963521e-05	1	2.63979389174246	up	0.000814322
Com_632_pos	Vitamin U	0.75	C6H14ClNO2S	199.7	Vitamins	"3493-12-7"	181300	105300	317000	316100	276400	193300	310600	210900	59550	51750	53680	39930	82430	160100	69700	63970	3.28836192803428	1.71737	2.7840068202214e-05	0.984375	2.47604515222222	up	0.000814322
Com_285_neg	Tauroursodeoxycholic acid Dihydrate	9.015	C26H45NO6S.2H2O	535.7	Bile Acids	"14605-22-2"	181200	611100	320600	555600	254100	196900	296000	157900	81500	44940	151900	139800	33860	110300	58720	70340	3.72222865077528	1.89617	0.0001625242727043	1	2.15005299118742	up	0.00380307
Com_162_neg	Tetradecanedioic acid	10.673	C14H26O4	258.35	Fatty Acyls	"821-38-5"	55810	60910	74970	68070	59930	54840	57920	106300	37810	38400	38590	34670	43980	48680	44040	39230	1.65565457897972	0.727402	0.000210744472221623	1	2.44730672836658	up	0.00410952
Com_510_pos	DL-Norvaline	1.068	C5H11NO2	117.15	Amino Acid And Its Derivatives	"760-78-1"	67360000	62170000	66740000	65130000	50380000	48760000	60760000	70390000	44610000	39940000	30180000	34110000	46280000	44630000	56840000	35420000	1.48094936899491	0.566522	0.00050270793740366	0.96875	2.03809385923213	up	0.00837856
Com_158_neg	N-acetyl-L-ornithine	0.896	C7H14N2O3	174.198	Amino Acid And Its Derivatives	"6205-08-9"	11640	16950	20670	19890	14990	14020	12110	15650	27190	29610	41610	50360	28280	23120	18650	23940	0.518701598286373	-0.947023	0.000572893297246487	0.96875	2.22729968915937	down	0.00837856
Com_631_pos	Thiamine	0.81	C12H17N4OS+	265.35	Vitamins	"70-16-6"	68070	97990	97900	86790	87780	92610	107800	95340	17590	39760	53990	13030	29180	60620	35600	47480	2.47024390243902	1.30465	0.000966993037713051	1	2.46871689567676	up	0.0125709
Com_582_pos	N-Acetyl-Dl-glutamic acid	1.84	C7H11NO5	189.166	Amino Acid And Its Derivatives	"5817-08-3"	1203000	1575000	1184000	996600	1405000	1295000	2133000	1646000	4706000	6253000	3673000	3809000	2586000	1841000	2399000	1711000	0.423960263918749	-1.238	0.00128003941835841	0.96875	2.1776397316651	down	0.0149765
Com_108_neg	Sebacic acid	8.111	C10H18O4	202.248	Organic Acid And Its Derivatives	"111-20-6"	344200	414700	512600	540400	430100	425700	482200	492800	380600	338500	279000	329700	346900	416800	371900	351300	1.29416989377198	0.372027	0.00186557506024923	0.90625	1.90494386611061	up	0.0187265
Com_368_pos	5-Aminopentanoate	0.96	C5H11NO2	117.146	Organic Acid And Its Derivatives	"660-88-8"	20530	27460	16220	10680	24980	10160	13190	14740	51970	45560	64410	34970	16680	25760	25510	63870	0.419675721716911	-1.25265	0.0020555489042919	0.921875	1.86475235958085	down	0.0187265
Com_542_pos	N-acetyl-glutamate	1.67	C7H11NO5	189.166	Amino Acid And Its Derivatives		1440000	1900000	1314000	1194000	1711000	1497000	2446000	1791000	5175000	7707000	4322000	4354000	2873000	2070000	2698000	1921000	0.4271529562982	-1.22718	0.002105599377801	0.96875	2.14057607945956	down	0.0187265
Com_139_neg	Hexadecanedioate	11.86	C16H30O4	286.41	Fatty Acyls	"505-54-4"	147700	222700	225600	165400	145500	122100	163400	330400	96700	102700	74800	76460	106700	186700	108900	108700	1.76728640066848	0.821536	0.00237678953032336	0.921875	2.0707693898413	up	0.0187265
Com_475_pos	L-Carnitine	0.87	C7H15NO3	161.2	Carnitine	"541-15-1"	10100000	13510000	7686000	9892000	10510000	8314000	6905000	16910000	1015000	3027000	1612000	3975000	1339000	10340000	6493000	3192000	2.70470751460007	1.43547	0.00272747365399882	0.921875	2.06247942070442	up	0.0187265
Com_303_neg	Lysops 22:6	13.14	C28H44NO9P	569.62	Phospholipid		10460	10180	10250	6916	5074	4475	10010	12570	15120	15720	17490	11860	11530	15660	19080	13140	0.584740802675585	-0.774131	0.00289751784029871	0.96875	2.10503808963835	down	0.0187265
Com_165_neg	Sulfoacetic acid	0.95	C2H4O5S	140.115	Organic Acid And Its Derivatives	"123-43-3"	48200	147200	109100	144700	95490	91320	79320	115900	138400	193900	153900	122200	305700	193600	153300	321300	0.525330215509069	-0.928704	0.00314881013102404	0.9375	1.62922821630779	down	0.0187265
Com_106_neg	Dulcitol	0.897	C6H14O6	182.17	Carbohydrates And Its Derivatives	"608-66-2"	8315	6306	14710	7305	9710	10030	13080	11970	14900	20800	13750	17890	10680	12550	23650	21060	0.601907155529273	-0.732387	0.00317050319901058	0.90625	1.74182391393087	down	0.0187265
Com_19_neg	Shikimic Acid	5.24	C7H10O5	174.15	Alcohols and polyols	"138-59-0"	176300	330600	931600	657600	452000	352400	307100	875900	2665000	693900	1201000	786200	6747000	1247000	1070000	1288000	0.260127021741485	-1.94271	0.00322082911021681	0.9375	2.03338427198558	down	0.0187265
Com_128_neg	2,3-Dihydroxybenzoic acid	5.963	C7H6O4	154.12	Benzoic Acid And Its Derivatives	"303-38-8"	485000	599800	790700	869500	508000	532900	615100	568400	151700	214700	117000	157900	446300	414200	638400	162300	2.15826275787188	1.10987	0.00349282359463308	0.90625	2.14360654212662	up	0.0187265
Com_560_pos	N-Methyl-L-arginine hydrochloride	0.95	C7H16N4O2	188.23	Amino Acid And Its Derivatives	"156706-47-7"	274700	246800	400400	341800	277600	281700	252600	273900	229200	254400	277300	189400	203000	242700	201700	196800	1.30927835051546	0.388772	0.00351125524877964	0.90625	2.00224262664584	up	0.0187265
Com_384_pos	beta-Alanine methyl ester	0.98	C4H9NO2	103.12	Amino Acid And Its Derivatives	"4138-35-6"	3181	4257	3127	3608	2516	4799	3814	2053	4825	6557	8091	5067	5505	3749	4210	4978	0.636429202922153	-0.651928	0.00352121460998137	0.921875	1.32723378535445	down	0.0187265
Com_695_pos	4-Aminoindole	8.42	C8H8N2	132.163	Indole And Its Derivatives	"5192-23-4"	954200	979700	1299000	2604000	928400	1182000	1653000	1405000	455800	591000	518200	606000	895600	1377000	904500	651500	1.8343389559304	0.87526	0.00398448659600856	0.921875	1.56875978686287	up	0.0202689
Com_638_pos	D-Homocysteine	1.86	C4H9NO2S	135.185	Amino Acid And Its Derivatives	"454-28-4"	584200	612400	705900	560100	439700	342000	480300	467900	392900	315800	236900	248000	318000	531000	416100	306800	1.51600072319653	0.60027	0.00422829741586662	0.90625	1.99833086854346	up	0.0202926
Com_553_pos	N-Methyl-a-aminoisobutyric acid	1.22	C5H11NO2	117.146	Organic Acid And Its Derivatives	"2566-34-9"	60970000	53930000	58910000	56900000	46420000	46210000	56930000	65160000	42160000	35520000	29970000	30660000	47580000	43660000	58150000	28270000	1.40972244200399	0.495411	0.00436550606948205	0.890625	1.79928744028176	up	0.0202926
Com_523_pos	gamma-Glutamylglutamic acid	1.05	C10H16N2O7	276.243	Amino Acid And Its Derivatives	"1116-22-9"	66410	88970	70250	21330	33550	52800	58100	43470	78970	205100	109700	125000	57190	128500	95250	79290	0.494744027303754	-1.01525	0.00457378125760793	0.90625	1.77471400907868	down	0.0202926
Com_299_neg	5-Hydroxymethyluracil	1.041	C5H6N2O3	142.11	Nucleotide And Its Derivates	"4433-40-3"	66850	76560	107700	85470	91940	83870	78760	90010	87830	136900	122200	80990	125400	114600	115300	150100	0.729824711781597	-0.454378	0.0049902434164626	0.875	1.82628296770782	down	0.0202926
Com_377_pos	S-ribosyl-L-homocysteine	0.91			Amino Acid And Its Derivatives		6780	7824	4768	7897	6102	8478	6948	7365	20410	22280	16420	11310	9577	9757	8106	42850	0.399132968516808	-1.32506	0.00512713281429906	0.984375	1.9159085310005	down	0.0202926
Com_369_pos	5-Hydroxyindole	8.43	C8H7NO	133.147	Indole And Its Derivatives	"1953-54-4"	35620	32740	42860	81810	26450	37330	47880	39340	10480	21310	18380	20060	30600	41480	26920	19080	1.82693431044554	0.869425	0.00522964513836543	0.890625	1.51052589802162	up	0.0202926
Com_598_pos	Methionine sulfoxide	0.92	C5H11NO4S	181.21	Amino Acid And Its Derivatives	"62697-73-8"	129900	96360	133100	126800	110200	97190	151200	69210	95350	73810	70860	93850	46930	92070	72530	66940	1.4925694875396	0.577798	0.00538660783669273	0.90625	1.84304494882723	up	0.0202926
Com_609_pos	2-Pyrrolidinone	2.04	C4H7NO	85.1	Organoheterocyclic compounds	"616-45-5"	2478000	2410000	3489000	2856000	2133000	2236000	2920000	2856000	2652000	1815000	1229000	2178000	1784000	1806000	2293000	1414000	1.40913585129523	0.494811	0.00548498827639695	0.890625	1.87720194185625	up	0.0202926
Com_562_pos	3-Methylxanthine	1.83	C6H6N4O2	166.14	Purines and purine derivatives	"1076-22-8"	15130	23420	18370	20770	10520	12410	16120	14330	13490	5698	5971	8727	8502	16490	9958	10460	1.65292070217918	0.725018	0.00555011496749086	0.890625	1.98140218159721	up	0.0202926
Com_588_pos	NG,NG-Dimethyl-L-arginine	0.93	C8H20Cl2N4O2	202.254	Amino Acid And Its Derivatives	"220805-22-1"	624200	675700	501000	471600	484700	324700	455000	401900	421600	277200	434900	375600	296400	340200	176900	242400	1.53547481677842	0.618685	0.00584673489210389	0.90625	1.61781124029998	up	0.020396
Com_365_pos	Delta-Tridecalactone	9.17	C13H24O2	212.329	Fatty Acyls	"7370-92-5"	18140	26910	18470	18440	12430	7843	11510	12640	6101	11160	7549	10460	11050	10690	6358	7854	1.77449383617422	0.827408	0.0059270445845177	0.921875	1.87564528601649	up	0.020396
Com_249_neg	9,10-EODE	1.69	C18H32O3	296	Fatty Acyls		13330	18060	9164	18600	9496	9706	13550	11520	34300	40720	29530	25400	19750	14890	18510	11810	0.530634651890616	-0.914209	0.0062980656377269	0.890625	1.99821739138524	down	0.0208737
Com_539_pos	DL-Leucine	2.3	C6H13NO2	131.173	Amino Acid And Its Derivatives	"328-39-2"	5463000	4783000	6729000	5723000	4671000	4495000	6107000	6057000	4461000	3862000	2543000	3194000	4326000	5028000	5208000	3196000	1.38374504997171	0.468578	0.00642268299834315	0.90625	1.95647964559617	up	0.0208737
Com_300_neg	N-Acetylalanine	2.15	C5H9NO3	131.13	Amino Acid And Its Derivatives	"97-69-8"	65780	48550	34740	35480	31570	19610	27090	19920	87420	128000	53570	36460	41590	48520	78180	77150	0.513242208063316	-0.962288	0.00688120264737163	0.890625	1.89080044656601	down	0.0210696
Com_641_pos	Adipic Acid	0.84	C6H10O4	146.14	Fatty Acyls	"124-04-9"	752800	1274000	1213000	784200	1284000	1106000	1026000	1038000	1177000	2065000	1836000	1531000	1048000	1353000	1437000	1461000	0.711958347329526	-0.490135	0.00699394044085716	0.890625	1.80116270965127	down	0.0210696
Com_507_pos	Hypoxanthine	1.509	C5H4N4O	136.11	Nucleotide And Its Derivates	"68-94-0"	16040000	12410000	13550000	12570000	7469000	9531000	12940000	9304000	11330000	10840000	4895000	5178000	7967000	6449000	7688000	4208000	1.60215182307233	0.680011	0.00702320797709432	0.875	1.7522523843137	up	0.0210696
Com_356_pos	(5-L-Glutamyl)-L-Amino Acid	1.18	C8H14N2O5	218.207	Amino Acid And Its Derivatives	"5875-41-2"	23410	29400	20450	11340	22110	23600	24350	36110	41820	102700	39850	30950	18990	103300	53140	66930	0.416819611955952	-1.2625	0.00731657605587803	0.875	1.51178677078956	down	0.021401
Com_90_neg	Stearic acid	2.27	C18H36O2	284.477	Fatty Acyls	"57-11-4"	1028000	909300	1671000	1210000	1009000	861800	1212000	1467000	953200	686400	397900	513900	775400	990700	1054000	695200	1.54418382316581	0.626845	0.00794400102589593	0.875	1.80403269099396	up	0.0221739
Com_574_pos	L-Leucine	2.32	C6H13NO2	131.17	Amino Acid And Its Derivatives	"61-90-5"	122600000	113600000	145100000	120900000	108700000	94230000	129900000	127500000	106700000	92140000	56870000	74670000	95780000	106300000	112200000	77810000	1.33227677273797	0.413894	0.00814661125406542	0.921875	1.86679916997955	up	0.0221739
Com_423_pos	1-(4-Methoxyphenyl)-2-propanone	1.81	C10H12O2	164.201	Benzene and substituted derivatives	"122-84-9"	2309000	2271000	2807000	2069000	1826000	1315000	1710000	1814000	1517000	1341000	1049000	924100	1346000	2097000	1595000	1308000	1.44232403754104	0.528395	0.00814939660484791	0.859375	1.83277061748865	up	0.0221739
Com_415_pos	SDMA	0.913	C8H18N4O2	202.25	Amino Acid And Its Derivatives	"30344-00-4"	1462000	1327000	1066000	966500	840200	631200	740500	695900	861800	701400	747500	628000	574200	585700	373500	403900	1.58517227235439	0.66464	0.00847513807562305	0.859375	1.45274513128576	up	0.0225362
Com_348_pos	2-Hydroxycinnamate	1.81	C9H8O3	164.16	Cinnamic acids and derivatives	"614-60-8"	9684000	10190000	11800000	8443000	7404000	5441000	6708000	7680000	6537000	5531000	4097000	3866000	5640000	8367000	6706000	5312000	1.46235018238666	0.548289	0.00895532853394834	0.875	1.85239432295955	up	0.0232839
Com_494_pos	L-allo-Isoleucine	2.28	C6H13NO2	131.17	Amino Acid And Its Derivatives	"1509-34-8"	63400000	57860000	74120000	64280000	57200000	50260000	64800000	67450000	53760000	48770000	30700000	38000000	51280000	58700000	59050000	40210000	1.31250821352538	0.392326	0.0102830440989972	0.875	1.86180276780218	up	0.0261547
Com_495_pos	Aldosterone	17.38	C12H28O5	360.444	Hormones	"52-39-1"	20610	15170	25880	31280	15130	15100	19750	23470	13740	15470	12450	18890	13110	15490	15500	10410	1.44611507039805	0.532182	0.0106765695319588	0.8125	1.63949283426583	up	0.0265778
Com_186_neg	Dimetghyl 4-Hydroxyisophthalate	10.43	C10H10O5	210.18	Benzoic Acid And Its Derivatives	"5985-24-0"	4507	15560	13170	114900	23430	52770	4212	5927	8829	5317	8331	3890	2010	2715	2050	1468	6.77480496966195	2.76018	0.0109314473648076	0.875	1.93030446209298	up	0.0266454
Com_447_pos	N-Carbamyl-L-glutamicacid	8.3	C6H10N2O5	190.154	Amino Acid And Its Derivatives	"1188-38-1"	66770	12600	36120	26690	27700	23920	20400	28270	1952	4091	6827	3197	10310	54700	2682	20770	2.31964335256245	1.2139	0.0112475713990107	0.859375	1.5027484225073	up	0.0268564
Com_349_pos	Piperidine	2.04	C5H11N	85.15	Organoheterocyclic compounds	"110-89-4"	1832000	2002000	2692000	2384000	1855000	1832000	2250000	2429000	2301000	1561000	990500	1734000	1484000	1515000	1965000	1210000	1.35386544414404	0.437084	0.011817252702479	0.875	1.7855262833703	up	0.0268758
Com_693_pos	L-Valine	1.2	C5H11NO2	117.146	Amino Acid And Its Derivatives	"72-18-4"	4701000	4142000	4218000	4014000	3319000	3174000	4114000	5588000	3217000	3047000	2100000	2174000	3350000	3173000	4685000	2608000	1.36610002463661	0.450063	0.0118777372361039	0.859375	1.51073120719249	up	0.0268758
Com_599_pos	L-Saccharopine	1.03	C11H20N2O6	276.286	Amino Acid And Its Derivatives	"997-68-2"	55560	107500	103500	40800	44710	74660	82630	67160	97490	328600	121400	113800	70290	147700	131100	92790	0.522603043955147	-0.936213	0.0119447862351294	0.875	1.62707543752817	down	0.0268758
Com_363_pos	3-Hydroxy-3-Methylpentane-1,5-Dioic Acid	0.87	C6H10O5	162.14	Fatty Acyls	"503-49-1"	660700	650500	421200	661800	547700	499900	486400	1237000	134700	275800	209800	337200	168700	813500	552600	306900	1.84524149757073	0.88381	0.0122169814039453	0.828125	1.73333143379629	up	0.0269696
Com_166_neg	Thymidine 5'-diphosphate	0.69	C10H16N2O11P2	402.188	Nucleotide And Its Derivates		3217	5449	4948	3327	3025	4285	2975	2478	5611	6590	10270	5463	3677	3898	4892	5530	0.646709194226122	-0.628811	0.0136852950976786	0.875	1.53941537546333	down	0.0289103
Com_49_neg	cis-4-Hydroxy-D-proline	2.26	C5H9NO3	131.13	Organic Acid And Its Derivatives	"2584-71-6"	175600	148600	235700	193200	166300	152100	193600	205700	173700	135900	86010	106800	137400	167400	172400	126400	1.32982522762	0.411237	0.0138603088602636	0.859375	1.70600792176655	up	0.0289103
Com_576_pos	D-Glutamine	0.86	C5H10N2O3	146.14	Amino Acid And Its Derivatives	"5959-95-5"	14780000	23650000	20460000	16850000	28480000	25910000	21680000	24490000	24290000	37190000	40420000	33550000	20870000	26860000	26010000	32850000	0.728392001322095	-0.457213	0.0139980555228474	0.84375	1.70127076400961	down	0.0289103
Com_446_pos	Neopterin	10.38	C9H11N5O4	253.215	Organoheterocyclic compounds		59140	453500	989500	136900	294600	37970	106900	41900	118400	99980	50520	31400	45980	7146	4428	5675	5.83284964885883	2.5442	0.0142096160208699	0.828125	1.55590486308924	up	0.0289103
Com_680_pos	L-Aspartic acid	0.86	C4H7NO4	133.1	Amino Acid And Its Derivatives	"56-84-8"	5136000	4420000	5431000	5497000	4868000	5396000	5372000	5664000	5855000	6615000	7716000	4901000	5719000	7471000	7019000	5496000	0.822649236100173	-0.281651	0.0143316170588482	0.875	1.68894141274841	down	0.0289103
Com_355_pos	6-Aminonicotinamide	1.95	C6H7N3O	137.139	Pyridine And Its Derivatives	"329-89-5"	51650	40940	47890	35270	33220	21150	25930	27180	23820	20500	20850	17160	25360	33460	29020	19410	1.49398670745859	0.579167	0.0145822112004303	0.859375	1.54608347843255	up	0.0289173
Com_115_neg	alpha-Benzylsuccinic acid	0.71	C11H12O4	208.211	Organic Acid And Its Derivatives	"884-33-3"	37400	68020	74740	58910	67070	48040	39920	36800	61810	83180	65150	95320	58060	76240	64690	133000	0.675974586242058	-0.564959	0.0152792225963415	0.796875	1.59319738653967	down	0.0294734
Com_318_pos	Lysopc 16:2 (2N Isomer)	11.13	C24H46NO7P	491.308	Phospholipid		80870	63240	98060	89080	89640	49540	108500	68420	36170	62950	40100	37600	25470	87690	69330	57290	1.55388862217955	0.635883	0.0153664546955053	0.859375	1.50482387434201	up	0.0294734
Com_587_pos	O-Acetyl-L-homoserine	1	C6H11NO4	161.16	Amino Acid And Its Derivatives		2932000	2452000	1034000	1555000	1917000	1568000	1194000	3380000	190200	1405000	438700	711900	513000	1780000	1841000	767700	2.09637136319059	1.06789	0.0158737125618614	0.84375	1.72963580251436	up	0.0299552
Com_614_pos	Ala-gly	0.84	C5H10N2O3	146.144	Amino Acid And Its Derivatives	"687-69-4"	1882000	2836000	2984000	2310000	2458000	2366000	2628000	2823000	2505000	4482000	3385000	3126000	2620000	3326000	4000000	2707000	0.775763833123016	-0.366311	0.0176777361551296	0.828125	1.6754307627384	down	0.0328301
Com_397_pos	L-Homocitrulline	0.972	C7H15N3O3	189.21	Amino Acid And Its Derivatives	"1190-49-4"	183800	453600	169800	316100	162800	177900	310700	143100	349700	452200	484000	412100	543300	400800	140200	596700	0.567564368156259	-0.817144	0.0186745167838573	0.8125	1.46064757927351	down	0.0336952
Com_578_pos	LysoPE 18:2	12.08	C23H44NO7P	477.6	Phospholipid		618400	682100	412000	888600	831500	522400	719000	916500	279000	294700	357300	236100	313300	997400	522300	548600	1.57536562684927	0.655687	0.0187195527336245	0.828125	1.67480774307801	up	0.0336952
Com_367_pos	6-Deoxy-D-glucose	1.825	C6H12O5	164.156	Carbohydrates And Its Derivatives	"7658-08-4"	2086000	2159000	2544000	1912000	1520000	1197000	1652000	1726000	1489000	1299000	952000	917800	1217000	2006000	1603000	1259000	1.37729456007745	0.461837	0.0194720512079328	0.828125	1.6965767502236	up	0.0341781
Com_46_neg	Anthranilic acid	1.44	C7H7NO2	137.14	Benzoic Acid And Its Derivatives	"118-92-3"	90160	61130	65700	63640	47850	42570	66990	41050	49870	59470	28430	23120	48680	40050	47820	29020	1.46753047846597	0.55339	0.0201379914165832	0.828125	1.43038861459172	up	0.0341781
Com_497_pos	Asp-Phe methyl ester	5.36	C14H18N2O5	294.303	Organic Acid And Its Derivatives	"22839-47-0"	145500	356800	208200	130200	148700	166900	197500	178700	252200	320900	327500	255500	197900	374100	260500	184500	0.705213749942479	-0.503867	0.0201545866725956	0.84375	1.42576661059198	down	0.0341781
Com_351_pos	Purine	4.1	C5H4N4	120.112	Nucleotide And Its Derivates	"120-73-0"	187300	217700	238800	168300	143800	128100	192900	170900	152400	157300	102300	97610	121800	189300	155600	111800	1.33056400547739	0.412038	0.0201563386031097	0.828125	1.598960408356	up	0.0341781
Com_68_neg	Ursodeoxycholic acid	10.538	C24H40O4	392.57	Bile Acids	"128-13-2"	9648	40220	71330	15640	16980	16800	22300	25450	119300	206100	57230	42850	99580	18280	38530	29030	0.357452938287772	-1.48417	0.0215748322350491	0.84375	1.73979333991849	down	0.0350213
Com_149_neg	Pimelic acid	5.77	C7H12O4	160.17	Fatty Acyls	"111-16-0"	339700	319700	533800	434500	352100	383600	466900	250900	232100	318800	197400	224700	408100	268200	367200	230800	1.37106750322609	0.4553	0.0217549359061348	0.828125	1.34669262819355	up	0.0350213
Com_337_pos	Ectoine	0.95	C6H10N2O2	142.156	Others	"96702-03-3"	535800	498600	463200	732100	585700	626100	586800	689100	84450	133600	60370	90130	2520000	255600	25700	181400	1.40765386049981	0.493293	0.0221091659037126	0.875	1.83133979409999	up	0.0350213
Com_399_pos	5-Methylcytosine	0.991	C5H7N3O	125.13	Nucleotide And Its Derivates	"554-01-8"	91200	48700	68520	41220	39510	40440	45070	37290	41910	37960	40400	28530	38560	30480	24990	39830	1.45740465577018	0.543402	0.0221483577619767	0.84375	1.41145518461689	up	0.0350213
Com_287_neg	Hyodeoxycholate	10.533	C24H40O4	392.57	Bile Acids	"83-49-8"	11150	61320	74330	23630	25220	20360	26590	13900	141500	222700	70790	55470	112000	26570	37430	28040	0.369330453563715	-1.43702	0.022254643770627	0.84375	1.70887500021573	down	0.0350213
Com_82_neg	3-Methyladipic acid	5.747	C7H12O4	160.17	Fatty Acyls	"3058-01-3"	355800	319400	535500	435700	359500	390900	460900	251500	231400	316600	199100	239700	408900	272700	382400	228600	1.36404316925507	0.447889	0.0224495540923522	0.828125	1.33177845932343	up	0.0350213
Com_25_neg	5-Methoxysalicylic acid	7.72	C8H8O4	168.15	Organic Acid And Its Derivatives	"2612-02-4"	239700	278400	394700	148800	329200	108000	162500	148100	22450	42260	15860	25770	387500	46400	355800	60460	1.89168844746472	0.919675	0.0231928988670741	0.78125	1.76096648108074	up	0.0351588
Com_590_pos	Cuminaldehyde	4.06	C10H12O	148.2	Prenol lipids	"122-03-2"	984000	1051000	1174000	898000	785900	670000	971400	860000	817700	787900	538900	522100	651100	962500	868900	585800	1.28935116566985	0.366645	0.0232087432361764	0.828125	1.62898915279485	up	0.0351588
Com_182_neg	2-Hydroxybutanoic acid	2.64	C4H8O3	104.104	Organic Acid And Its Derivatives	"3347-90-8"	548100	549900	933400	903500	637800	725500	1077000	682600	1003000	879400	885100	942200	1185000	693700	1119000	1297000	0.756808755184648	-0.401999	0.0234392238978794	0.8125	1.27272629002392	down	0.0351588
Com_333_pos	Cycloleucine	0.84	C6H11NO2	129.157	Amino Acid And Its Derivatives	"52-52-8"	10280000	17890000	15210000	12290000	15150000	12630000	12760000	13310000	13270000	24830000	20510000	16600000	12830000	19070000	19010000	16050000	0.770345361187311	-0.376423	0.0237553384954231	0.84375	1.62875169095409	down	0.035182
Com_200_neg	L-Pyroglutamic acid	1.689	C5H7NO3	129.11	Organic Acid And Its Derivatives	"98-79-3"	237400	308200	235900	275300	285000	219000	316800	220300	645700	820400	533800	479700	304700	243200	300900	263400	0.584080405367782	-0.775761	0.0252930836759405	0.8125	1.66635425890475	down	0.0369401
Com_484_pos	Tetrahydrocorticosterone	10.33	C21H34O4	350.492	Hormones	"68-42-8"	177500	1964000	8384000	462400	1117000	124100	345200	150000	425900	402600	200300	121700	201400	25440	21160	21200	8.96259773191519	3.16392	0.0255739249521744	0.78125	1.36878115041085	up	0.0369401
Com_3_neg	Indolelactate	6.93	C11H11NO3	205.21	Indole And Its Derivatives	"1821-52-9"	22300	15760	22200	16140	24800	11510	21200	24120	54250	23910	20750	17880	22260	34480	46890	75040	0.534860894875787	-0.902764	0.0268768836608737	0.765625	1.68701996138957	down	0.0383487
Com_336_pos	Hydrocortisone acetate	15.72	C23H32O6	404.497	Hormones	"50-03-3"	8026	1576	10960	6748	7148	6817	9270	9351	6271	18600	24880	16080	9101	23810	16930	6867	0.488791323578616	-1.03271	0.0274117699315994	0.765625	1.67221378206533	down	0.0386407
Com_170_neg	S-Sulfo-L-cysteine	0.92	C3H7NO5S2	201.221	Amino Acid And Its Derivatives	"1637-71-4"	36660	76570	86150	92500	20390	15940	13370	34860	162300	154300	44890	62140	103900	64070	104100	47130	0.506764670247567	-0.980612	0.0282114709792862	0.8125	1.65282992365382	down	0.0389031
Com_277_neg	Taurolithocholic acid sodium salt	12.297	C26H44NNaO5S	505.69	Bile Acids	"6042-32-6"	653300	680400	534600	603400	660100	355300	654600	704500	614400	827300	749700	788700	629400	1073000	900800	657700	0.776510174651498	-0.364923	0.028262924510412	0.796875	1.55165764245329	down	0.0389031
Com_195_neg	D-3-Phenyllactic acid	6.77	C9H10O3	166.17	Organic Acid And Its Derivatives	"7326-19-4"	156700	42990	65890	35130	59630	31710	57210	54230	211000	78990	72590	48870	64840	457300	334900	1089000	0.213570365091687	-2.22722	0.0289748707027156	0.859375	1.74533054364916	down	0.0394193
Com_467_pos	D-Myo-inositol 4-monophosohate	0.92	C6H13O9P	260.136	Alcohols and polyols	"46495-39-0"	28980	31840	17200	69460	27260	13130	20630	43220	337500	401600	40730	47370	38480	40320	44500	51001	0.251342734555432	-1.99227	0.0315309391038433	0.859375	1.49885890915657	down	0.0423025
Com_619_pos	Spermine	0.73	C10H26N4	202.34	Polyamine	"71-44-3"	36740	22720	17440	21080	19970	16690	20760	15270	19320	20340	10560	13110	8224	25230	9586	10180	1.46435006435006	0.55026	0.031817296489414	0.78125	1.29444519880005	up	0.0423025
Com_157_neg	dTMP	2.14	C10H15N2O8P	322.208	Nucleotide And Its Derivates	"365-07-1"	4385	3476	6736	8884	9548	7593	10150	7487	9296	7848	12820	15860	8828	12050	8215	8620	0.697403545734226	-0.519934	0.0330705739512511	0.78125	1.42773491878796	down	0.0425747
Com_470_pos	Ergothioneine	1.03	C9H15N3O2S	229.299	Organic Acid And Its Derivatives	"497-30-3"	196200	222000	523600	439800	643700	363500	608700	967600	324900	657900	113800	391200	76730	113900	253000	41830	2.00941589045539	1.00678	0.0333428278219523	0.78125	1.35799019490109	up	0.0425747
Com_226_neg	2-Hydroxy-2-methylbutanoic acid	4.61	C5H10O3	118.13	Fatty Acyls	"3739-30-8"	158700	125600	89420	122900	96290	111400	90030	84960	56450	52350	73170	77220	139800	60020	111500	74900	1.36238979873259	0.44614	0.0335072436221425	0.8125	1.18482226632275	up	0.0425747
Com_284_neg	Cholic acid	10.361	C24H40O5	408.57	Bile Acids	"81-25-4"	6478000	57840000	211400000	16020000	40910000	4415000	13090000	5602000	17050000	15780000	8935000	4885000	7771000	946100	840600	931800	6.22607828209907	2.63832	0.0335876886395925	0.75	1.32952253766289	up	0.0425747
Com_210_neg	Lysopa 16:0	12.54	C19H39O7P	410.48	Phospholipid		207300	204700	165400	191600	222400	124900	228400	203800	187600	281900	227000	207500	210700	316400	305500	218600	0.791990589198036	-0.336445	0.0338414497832558	0.796875	1.47478236205574	down	0.0425747
Com_184_neg	(3-Methoxy-4-hydroxyphenyl)ethylene glycol sulfate	2.21	C9H12O7S	264.252	Organic Acid And Its Derivatives	"3415-67-6"	5099	6603	10970	6598	5046	4257	6336	5148	8396	9438	10570	4210	9166	9370	9872	8588	0.719106450222669	-0.475723	0.0345104328493189	0.765625	1.29493680034891	down	0.0426687
Com_227_neg	Pyridoxal 5'-phosphate hydrate	1.63	C8H10NO6P	247.14	Pyridine And Its Derivatives	"853645-22-4"	17400	26440	20980	18210	28360	20160	18260	17080	36030	40450	28420	30700	21550	17920	23400	25080	0.746544397226571	-0.4217	0.034645543648126	0.8125	1.18593594598852	down	0.0426687
Com_252_neg	Sodium cholate	10.34	C24H39NaO5	430.55	Bile Acids	"361-09-1"	307700	3852000	17450000	896900	2438000	220800	712600	292700	916200	877100	466500	250300	422100	44380	39380	48450	8.54020839248012	3.09427	0.0357332473267288	0.75	1.33928579326393	up	0.0435499
Com_570_pos	3-Methylindole	4.87	C9H9N	131.177	Indole And Its Derivatives	"83-34-1"	1549000	1486000	1010000	1418000	913300	893300	1360000	1738000	953200	691500	627400	863000	1119000	1303000	1281000	824200	1.35306631168187	0.436233	0.0362624086115361	0.828125	1.51294639829944	up	0.0437392
Com_247_neg	5-oxoproline	1.63	C5H7NO3	129.043	Amino Acid And Its Derivatives	"149-87-1"	122200	153800	131400	135900	136000	95070	138100	107500	308800	411300	268400	241100	131000	114100	158900	116100	0.582939932559867	-0.778581	0.0382018477334912	0.734375	1.55563724009751	down	0.0446172
Com_43_neg	N-Acetylvaline	4.41	C7H13NO3	159.183	Amino Acid And Its Derivatives	"3067-19-4"	9058	5763	3132	3029	4582	2739	4384	4208	13100	17270	37490	20550	11460	3710	3837	3334	0.333134689528763	-1.58582	0.0382534604249491	0.765625	1.30027147385655	down	0.0446172
Com_121_neg	Allitol	0.91	C6H14O6	182.172	Sugar Alcohols	"488-44-8"	15650	20440	22670	23280	14070	30260	29440	17340	17160	35860	21340	40710	24400	29330	38600	40490	0.698495300334826	-0.517678	0.038294640555152	0.78125	1.38435229655892	down	0.0446172
Com_634_pos	Acetylcholine	1.02	C7H16INO2	146.207	Cholines	"51-84-3"	2494000	3003000	1725000	2166000	1223000	1235000	1637000	2313000	1216000	1179000	1308000	828300	1369000	2004000	1601000	1553000	1.42842932457973	0.51443	0.0385236047247488	0.8125	1.44323257690154	up	0.0446172
Com_192_neg	Calcium D-Panthotenate	4.59	C18H32CaN2O10	476.53	Vitamins	"137-08-6"	192500	245000	214600	178400	148300	96760	200200	175200	142900	133000	160300	118600	99960	95310	137300	184900	1.35316664646031	0.43634	0.0388970499350965	0.828125	1.26049684798084	up	0.0446172
Com_109_neg	Tiglic acid	1.07	C5H8O2	100.116	Fatty Acyls	"80-59-1"	744200	2139000	3435000	2852000	2077000	3196000	3882000	2042000	3107000	5498000	3354000	4514000	3449000	2433000	3541000	5271000	0.653486058972631	-0.613772	0.0399146413506662	0.828125	1.53330534998761	down	0.0453399
Com_699_pos	3-Guanidinopropanoate	0.9	C4H9N3O2	131.133	Organic nitrogen compounds	"353-09-3"	579600	615600	449100	699900	584000	718200	782100	570600	1199000	828900	1260000	893000	844400	593500	694800	4223000	0.474450961410702	-1.07567	0.0408766017850556	0.890625	1.45284897382888	down	0.0457596
Com_37_neg	Oleoyl-L-alpha-lysophosphatidic acid	13.2	C21H41O7P	436.258	Phospholipid	"22556-62-3"	72800	76200	104600	67110	35890	22970	46810	28190	23560	82550	11700	19680	15780	38160	18560	42630	1.79942205684427	0.847534	0.0410663338438991	0.78125	1.51544451482368	up	0.0457596
Com_292_neg	Ala-Gln	0.85	C8H15N3O4	217.22	Amino Acid And Its Derivatives	"39537-23-0"	26790	31730	24160	17230	37180	54100	31750	34820	28410	16560	28360	25110	22710	22820	11750	22500	1.44630232297161	0.532369	0.0419248646200099	0.828125	1.37126967174715	up	0.0462756
Com_444_pos	Carnosine	0.76	C9H14N4O3	226.232	Organic Acid And Its Derivatives	"305-84-0"	547800	379300	351300	444100	625000	340500	355500	498500	460100	649900	694200	339000	718100	673400	503800	640000	0.75708026076734	-0.401482	0.0432455547892387	0.796875	1.41561772535016	down	0.0472872
Com_52_neg	6-Phospho-D-gluconate	0.98	C6H13O10P	276.135	Sugar Acids And Its Derivatives	"921-62-0"	65950	129900	236500	210100	153300	231300	210800	145400	209500	315800	194500	235700	225300	180700	253600	325100	0.712941964745902	-0.488143	0.0443980418111857	0.765625	1.46116758359471	down	0.0480979
Com_51_neg	6-Phospho-D-glucono-1,5-lactone	0.97	C6H11O9P	258.12	Sugar Acids And Its Derivatives	"2641-81-8"	13820	25620	27190	33480	17730	24100	23120	17400	22510	38170	26470	40000	27780	25030	23260	59210	0.695271119917692	-0.524352	0.0452481914949281	0.765625	1.36120033795949	down	0.0481567
Com_93_neg	DL-o-Tyrosine	1.81	C9H11NO3	181.189	Organic Acid And Its Derivatives	"2370-61-8"	682000	664100	1022000	686700	644900	610500	655900	953800	792900	366000	443200	401900	540200	848900	632400	529800	1.29956314622528	0.378027	0.0452754915931835	0.796875	1.41441969344975	up	0.0481567
Com_176_neg	D-Fructose 1,6-bisphosphate	0.86	C6H14O12P2	340.116	Sugar Acids And Its Derivatives	"488-69-7"	12320	25790	43260	27240	26140	39650	51070	22630	30730	78950	33900	51590	41450	29060	44630	76400	0.641566031393034	-0.64033	0.0461257319510755	0.8125	1.49014404057046	down	0.0483177
Com_428_pos	Benzamidine Hydrochloride Hydrate	4.09	C7H11ClN2O	174.628	Benzene and substituted derivatives	"206752-36-5"	2478000	2774000	3002000	2340000	2054000	1732000	2377000	2326000	2164000	2181000	1373000	1303000	1728000	2693000	2245000	1470000	1.25902223395131	0.332304	0.0462528307661774	0.8125	1.47263786805582	up	0.0483177
Com_175_neg	D-Erythrose 4-phosphate	0.95	C4H9O7P	200.084	Carbohydrates And Its Derivatives	"585-18-2"	93430	64190	112500	114300	71560	120200	91990	76130	146800	203500	166900	156400	107600	65880	89160	142900	0.689715884871286	-0.535926	0.0490184053554175	0.765625	1.16334673901558	down	0.0499048
Com_212_neg	Lysope 14:0	11.27	C19H40NO7P	425.5	Phospholipid		10760	10680	9050	10290	10890	5542	7099	8561	4993	2831	5439	1834	2630	16010	8770	6147	1.49775969087845	0.582806	0.0491097937363724	0.8125	1.44327920000547	up	0.0499048
Com_15_neg	Deoxyguanosine	3.181	C10H13N5O4	267.241	Nucleotide And Its Derivates	"961-07-9"	8847	10110	4676	11200	5224	3218	13770	2510	10496	15850	16300	13560	9754	11580	4222	17940	0.597330043529719	-0.7434	0.0492316410910972	0.796875	1.19909885167358	down	0.0499048
Com_256_neg	Tricarballylic acid	1.9	C6H8O6	176.12	Organic Acid And Its Derivatives	"99-14-9"	3114000	32190000	18910000	12030000	1680000	7227000	37380000	694100	3034000	5334000	48830	4721000	5000000	1314000	780700	884900	5.36168937223895	2.42269	0.0495446506493953	0.78125	1.12456634580141	up	0.0499048
Com_134_neg	Succinic anhydride	1.02	C4H4O3	100.07	Organic Acid And Its Derivatives	"108-30-5"	730700	2026000	3316000	2933000	2073000	3105000	3898000	1979000	2934000	5228000	3190000	4255000	3397000	2323000	3487000	5109000	0.670410720850182	-0.576883	0.0499048381795798	0.828125	1.46671785687758	down	0.0499048

## Sheet: A.vs.C_all_Diff
Compound_ID	Name	RT [min]	Formula	Molecular Weight	Class(English)	CAS	all_A1	all_A2	all_A3	all_A4	all_A5	all_A6	all_A7	all_A8	all_C17	all_C18	all_C19	all_C20	all_C21	all_C22	all_C23	all_C24	FC	log2FC	Pvalue	ROC	VIP	Up.Down	q_value
Com_146_neg	p-cresol	6.59	C7H8O	108.14	Phenols And Its Derivatives	"106-44-5"	64220	118400	271100	199600	172000	223900	198400	114600	32090	17010	16860	25690	22810	37040	14470	20420	7.30843929395354	2.86956	3.44885530093741e-07	1	2.09346723444641	up	4.04309e-05
Com_6_neg	1-Methylhistamine	0.95	C6H13Cl2N3	198.09	Polyamine	"6481-48-7"	67840000	62900000	66540000	63180000	66390000	58530000	57990000	66670000	48040000	52500000	45330000	50500000	48530000	52860000	45020000	49980000	1.2986047459008	0.376962	5.64827233163252e-07	1	2.15777225750537	up	4.04309e-05
Com_128_neg	2,3-Dihydroxybenzoic acid	5.963	C7H6O4	154.12	Benzoic Acid And Its Derivatives	"303-38-8"	485000	599800	790700	869500	508000	532900	615100	568400	231700	210800	286800	241500	283700	264800	253200	250000	2.45705809641533	1.29693	6.55635459879322e-07	1	1.77790203551637	up	4.04309e-05
Com_404_pos	N,N-Dimethylglycine	0.9	C4H9NO2	103.12	Amino Acid And Its Derivatives	"1118-68-9"	6618000	7239000	5674000	5649000	5696000	5363000	6171000	5918000	4295000	3854000	4066000	4403000	4437000	4695000	4177000	4618000	1.39898682877406	0.484382	3.53007155587147e-06	1	2.29233622868456	up	0.000148407
Com_621_pos	Allantoin	0.943	C4H6N4O3	158.12	Organoheterocyclic compounds	"97-59-6"	2186000	2167000	2006000	2023000	1743000	1479000	2261000	1503000	1283000	892800	1110000	908400	988700	1015000	750100	1233000	1.87849896100721	0.90958	4.01099572246595e-06	1	2.29629295636023	up	0.000148407
Com_622_pos	(+,-)-Octopamine HCl	1.034	C8H12ClNO2	189.64	Polyamine	"770-05-8"	506100	514100	378800	428800	516000	295500	354100	430000	189800	266700	249300	197500	252600	208200	193300	242300	1.90220592320942	0.927673	7.20198952799188e-06	1	1.72606147888822	up	0.000216833
Com_313_neg	Glycerol-3-phosphate	0.9	C3H9O6P	172.074	Fatty Acyls	"57-03-4"	714800	711000	592700	737800	747300	681500	627100	677300	407700	149400	210000	271100	193500	210600	164900	227800	2.99155313351499	1.58089	8.93881369722896e-06	1	2.1215449533732	up	0.000216833
Com_608_pos	Stachydrine	0.97	C7H13NO2	143.18	Amino Acid And Its Derivatives	"471-87-4"	592300	356300	645000	653000	592600	308300	377000	236100	107400	153900	121700	129700	92740	203800	70140	179800	3.55048244868672	1.82802	9.3765798315642e-06	1	2.08858787797401	up	0.000216833
Com_175_neg	D-Erythrose 4-phosphate	0.95	C4H9O7P	200.084	Carbohydrates And Its Derivatives	"585-18-2"	93430	64190	112500	114300	71560	120200	91990	76130	183400	219600	163400	170900	226200	200100	182300	169000	0.491319559046802	-1.02527	1.12428196817905e-05	1	2.08575995307701	down	0.000224013
Com_280_neg	23-Nordeoxycholic acid	11.215	C23H38O4	378.55	Bile Acids	"53608-86-9"	41620	48230	83360	33390	29420	38050	59820	28250	154900	379700	145100	677500	159200	282700	202100	142100	0.168963747492185	-2.56521	1.23287270996386e-05	1	1.89646268659548	down	0.000224013
Com_526_pos	Choline Chloride	0.83	C5H14ClNO	139.62	Cholines	"67-48-1"	22520000	22670000	19330000	18810000	17460000	16280000	19740000	19540000	13600000	13180000	13380000	13290000	15230000	15080000	12650000	14860000	1.40514064887211	0.490715	1.33196979352938e-05	1	2.25969012064435	up	0.000224013
Com_409_pos	5-Hydroxyindoleacetate	5.58	C10H9NO3	191.058	Indole And Its Derivatives	"54-16-0"	4223000	3528000	5006000	3687000	2014000	2798000	2737000	3178000	1435000	706400	585200	1779000	1011000	1014000	477100	806500	3.47713137621254	1.7979	1.50424494539073e-05	1	2.03282999884471	up	0.000231904
Com_452_pos	Tubercidin	2.153	C11H14N4O4	266.25	Others	"69-33-0"	22110	18640	12070	21210	11620	13430	20250	11630	5199	3313	5196	5156	7200	4528	7487	10020	2.72271772801929	1.44505	1.78174707644388e-05	1	1.88989645125244	up	0.000253556
Com_285_neg	Tauroursodeoxycholic acid Dihydrate	9.015	C26H45NO6S.2H2O	535.7	Bile Acids	"14605-22-2"	181200	611100	320600	555600	254100	196900	296000	157900	96030	38000	43920	75260	58810	127400	91820	55430	4.38645234970256	2.13305	2.39141815076591e-05	1	2.01744973308522	up	0.000310653
Com_401_pos	L-Hydroxyproline	0.88	C5H9NO3	131.13	Amino Acid And Its Derivatives	"51-35-4"	1128000	2163000	1315000	1150000	1234000	861800	1269000	1143000	2288000	2096000	3279000	2946000	3127000	1903000	2557000	2692000	0.491373037150517	-1.02511	2.51880851070669e-05	0.96875	2.09908587879749	down	0.000310653
Com_54_neg	Acetyl phosphate	0.9	C2H5O5P	140.032	Organic Acid And Its Derivatives	"590-54-5"	13470	7058	4330	12700	15040	8903	10190	8505	21710	31100	32950	31910	36140	23440	35150	24430	0.338622640712748	-1.56225	2.97439390302026e-05	1	2.09339586372393	down	0.000343914
Com_588_pos	NG,NG-Dimethyl-L-arginine	0.93	C8H20Cl2N4O2	202.254	Amino Acid And Its Derivatives	"220805-22-1"	624200	675700	501000	471600	484700	324700	455000	401900	257400	231200	228100	239700	344400	315900	189400	244300	1.92099102614124	0.941851	3.22236153735946e-05	0.984375	2.03093858147107	up	0.000350669
Com_659_pos	Propionylcholine	1.03	C8H18NO2+	160.234	Cholines	"5072-54-8"	6381000	4867000	3433000	3773000	3875000	4138000	3142000	4499000	1900000	3092000	1728000	1701000	2269000	1760000	1470000	2766000	2.04410883375285	1.03147	3.64624557102465e-05	1	1.59628073097137	up	0.000374753
Com_632_pos	Vitamin U	0.75	C6H14ClNO2S	199.7	Vitamins	"3493-12-7"	181300	105300	317000	316100	276400	193300	310600	210900	76910	73420	79030	77970	93340	80750	58120	87190	3.04900036698419	1.60834	4.64021781287846e-05	1	1.90982685815339	up	0.000451811
Com_682_pos	Creatine	0.94	C4H9N3O2	131.133	Organic Acid And Its Derivatives	"57-00-1"	14510000	22170000	16870000	14130000	18120000	12070000	13940000	14940000	8701000	12440000	10030000	8049000	10290000	10370000	8301000	8485000	1.6532752458717	0.725327	5.14039758464753e-05	0.984375	1.56501469649289	up	0.000475487
Com_456_pos	Phenylacetylglycine	6.322	C10H11NO3	193.2	Amino Acid And Its Derivatives	"500-98-1"	1809000	5036000	11350000	5269000	11630000	3060000	11140000	8744000	938500	874100	2102000	792400	746600	1674000	422100	1613000	6.33415914523012	2.66315	5.60365187301894e-05	0.984375	1.93481983451968	up	0.000483244
Com_138_neg	Diflunisal	13.67	C13H8F2O3	250.2	Benzene and substituted derivatives	"22494-42-4"	115600	102600	110400	106400	119300	123500	117500	127700	131300	140700	134100	150000	138200	145400	136300	136800	0.829439252336449	-0.269792	6.01213860336334e-05	1	2.02620805395928	down	0.000483244
Com_415_pos	SDMA	0.913	C8H18N4O2	202.25	Amino Acid And Its Derivatives	"30344-00-4"	1462000	1327000	1066000	966500	840200	631200	740500	695900	430200	490400	486300	429700	490100	440100	330700	347600	2.2435633218194	1.16579	6.31526868519502e-05	1	2.15451389060114	up	0.000483244
Com_25_neg	5-Methoxysalicylic acid	7.72	C8H8O4	168.15	Organic Acid And Its Derivatives	"2612-02-4"	239700	278400	394700	148800	329200	108000	162500	148100	70510	100100	62670	45810	65010	102900	43050	58090	3.30098150107637	1.7229	6.42357513562325e-05	1	1.39744292449798	up	0.000483244
Com_519_pos	Choline Hydroxide	0.828	C5H15NO2	121.18	Cholines	"123-41-1"	36750000	36210000	29060000	27980000	27860000	24630000	30230000	28600000	20910000	18860000	21270000	21000000	23090000	22520000	19550000	23080000	1.41719520789288	0.503038	6.53032739273184e-05	1	2.20680177435472	up	0.000483244
Com_502_pos	2-Methylsuccinic Acid	0.94	C5H8O4	132.115	Organic Acid And Its Derivatives	"498-21-5"	729800	1077000	861300	620100	835500	535900	619200	720100	414500	500700	449200	411100	446200	514900	394100	315500	1.74072891880912	0.799692	8.98671162349714e-05	1	1.66414231283632	up	0.000639439
Com_345_pos	Hexadecanamide	14.82	C16H33NO	255.44	Fatty Acyls	"629-54-9"	12130000	10640000	8220000	7709000	8970000	10010000	10720000	8867000	7364000	7730000	5037000	4969000	3794000	4755000	5552000	5588000	1.72511107638036	0.786689	9.83470455284786e-05	0.984375	1.91642595971158	up	0.000673859
Com_594_pos	2-Aminooctanoic acid	1.03	C8H17NO2	159.226	Organic Acid And Its Derivatives	"2187-07-7"	2759000	2204000	2046000	2171000	1888000	2053000	1819000	2532000	983400	1879000	805100	1035000	889800	977000	811900	1481000	1.9715194872605	0.979308	0.000121025940315608	0.984375	1.63910015096479	up	0.000799636
Com_340_pos	Palmitoylethanolamide	14.399	C18H37NO2	299.49	Organic Acid And Its Derivatives	"544-31-0"	118100	98700	128600	100500	119500	114700	117200	102200	87430	84220	83340	87750	105300	89730	95290	81060	1.25959222539629	0.332957	0.000175245908002441	0.953125	1.80470372668626	up	0.00111795
Com_668_pos	Guggulsterone	15.17	C21H28O2	312.446	Hormones	"95975-55-6"	1336000	738300	812200	764000	642200	630700	875200	669600	469300	504500	363700	373200	377400	438700	499600	636500	1.76586857408065	0.820378	0.000196490652988714	0.984375	1.77405871747509	up	0.00116495
Com_512_pos	3-Aminoisobutyric acid	0.931	C4H9NO2	103.12	Amino Acid And Its Derivatives	"144-90-1"	92240	89680	85100	93090	84410	81550	86800	87070	60570	68250	64400	64910	79330	75170	57570	74700	1.28452927142595	0.36124	0.000198479143773545	1	1.71633360134592	up	0.00116495
Com_640_pos	Phthalic Anhydride	13.53	C8H4O3	148.11	Organoheterocyclic compounds	"85-44-9"	1900000	2097000	2033000	1909000	1792000	1736000	1611000	1590000	1380000	1347000	1414000	1482000	1438000	1564000	1474000	1592000	1.25464032161492	0.327274	0.000201504431397573	0.984375	1.74498359556242	up	0.00116495
Com_411_pos	Uridine	1.86	C9H12N2O6	244.2	Nucleotide And Its Derivates	"58-96-8"	757400	713200	688300	808900	523000	390300	824700	626600	380400	316200	390300	302700	435100	463200	351900	379400	1.76616322204557	0.820619	0.000221702476819027	0.960938	2.04222112931703	up	0.00121146
Com_337_pos	Ectoine	0.95	C6H10N2O2	142.156	Others	"96702-03-3"	535800	498600	463200	732100	585700	626100	586800	689100	332600	130400	102000	318800	273000	153100	155500	305100	2.66444507201356	1.41384	0.00022264662891597	1	1.21894554917215	up	0.00121146
Com_167_neg	Uric Acid	1.14	C5H4N4O3	168.11	Organic Acid And Its Derivatives	"69-93-2"	171700	96600	273000	188700	88170	124200	164600	133900	48180	43810	58590	41890	60800	110800	38310	93720	2.50124974803467	1.32265	0.000235788714931025	0.953125	1.95390830042322	up	0.00124631
Com_461_pos	Pseudouridine	1.46	C9H12N2O6	244.201	Nucleotide And Its Derivates	"1445-07-4"	51650	76510	41360	55810	53390	41790	49100	47020	43200	31790	21550	30780	26660	42010	24300	23690	1.70763997048938	0.772004	0.000367439238402625	0.9375	1.44201307544234	up	0.00188823
Com_131_neg	Pyrophosphate	0.97	H4O7P2	177.975	Others	"2466-09-3"	62250	66510	46470	205000	120800	71310	91200	68180	209200	200000	251400	129000	202700	161300	295600	265100	0.426833109724086	-1.22826	0.000446259521138564	0.9375	2.0472184718647	down	0.0022313
Com_256_neg	Tricarballylic acid	1.9	C6H8O6	176.12	Organic Acid And Its Derivatives	"99-14-9"	3114000	32190000	18910000	12030000	1680000	7227000	37380000	694100	127000	48750	1805000	393800	80720	911300	610700	724200	24.0829144927012	4.58994	0.000490996844691898	0.9375	1.86555083272472	up	0.00230901
Com_524_pos	L-Pipecolate	1.049	C6H11NO2	129.16	Amino Acid And Its Derivatives	"3105-95-1"	1775000	1236000	1648000	910500	907100	757000	695200	623900	499400	324400	589500	439800	288900	681300	168200	347500	2.56145552560647	1.35696	0.000493435521943342	0.984375	2.00825504851758	up	0.00230901
Com_19_neg	Shikimic Acid	5.24	C7H10O5	174.15	Alcohols and polyols	"138-59-0"	176300	330600	931600	657600	452000	352400	307100	875900	1119000	1369000	1606000	898900	1633000	2014000	1280000	1450000	0.359150036499881	-1.47734	0.000503293292123807	0.984375	1.65505503734354	down	0.00230901
Com_357_pos	beta-Estradiol 17-Acetate	12.45	C20H26O3	314.42	Hormones	"1743-60-8"	41390	39760	33070	34290	40690	37630	51350	52600	57910	54810	60870	58760	52420	62350	55670	56720	0.719853757263172	-0.474224	0.000511727579201088	0.984375	1.64268371094181	down	0.00230901
Com_623_pos	Urea	0.929	CH4N2O	60.06	Organic Acid And Its Derivatives	"57-13-6"	5383000	6002000	7231000	6846000	7579000	4242000	7638000	7194000	4712000	3613000	2019000	3257000	4525000	4262000	2728000	4343000	1.76906887538613	0.82299	0.000524206812811654	0.9375	1.50487029954377	up	0.00230901
Com_315_neg	Methyl 4-hydroxybenzoate	8.26	C8H8O3	152.15	Others	"99-76-3"	71860	25380	21890	47120	6240	32440	14380	8651	4976	1900	8185	5840	4246	4421	5589	3282	5.93046125029267	2.56814	0.000637679881311144	0.984375	1.60537909088437	up	0.00269112
Com_446_pos	Neopterin	10.38	C9H11N5O4	253.215	Organoheterocyclic compounds		59140	453500	989500	136900	294600	37970	106900	41900	11610	3339	20380	15400	9970	78740	18080	8959	12.7368781460613	3.67094	0.000660442751879391	0.953125	1.75531964236248	up	0.00269112
Com_80_neg	Ureidosuccinic acid	1.031	C5H8N2O5	176.13	Amino Acid And Its Derivatives	"923-37-5"	909500	698900	531300	676300	737400	729100	636600	597300	412200	694100	397300	265100	363400	359800	249200	406300	1.75268475567135	0.809567	0.000660682999528459	0.9375	1.95356826044653	up	0.00269112
Com_48_neg	allantoate	1.06	C4H8N4O4	176.131	Organic Acid And Its Derivatives		359100	236100	155000	240900	259800	213900	220600	204700	115800	238800	138100	84170	98880	88570	78770	135500	1.93145239579395	0.949686	0.000669143541339796	0.921875	1.90580924343588	up	0.00269112
Com_468_pos	Pantothenic acid	4.57	C9H17NO5	219.235	Vitamins	"79-83-4"	44010	58770	42360	50940	37460	22200	49090	43980	36370	22570	20880	22570	24510	24680	20540	24900	1.77042939803066	0.824099	0.000706610860458905	0.90625	1.95618564196577	up	0.00278134
Com_168_neg	Ribose 1-phosphate	0.9	C5H11O8P	230.11	Carbohydrates And Its Derivatives	"14075-00-4"	56300	36840	32880	65810	38690	49610	41170	41100	34870	23210	33680	17670	31500	27010	27120	27170	1.63074292399766	0.705529	0.000773338382044232	0.96875	1.70942686797161	up	0.00298058
Com_428_pos	Benzamidine Hydrochloride Hydrate	4.09	C7H11ClN2O	174.628	Benzene and substituted derivatives	"206752-36-5"	2478000	2774000	3002000	2340000	2054000	1732000	2377000	2326000	1975000	1578000	1776000	1481000	1638000	1564000	1684000	2067000	1.3865436314757	0.471493	0.000798111417212325	0.9375	1.57161494030042	up	0.00299753
Com_561_pos	N-Tetradecanamide	13.59	C14H29NO	227.386	Fatty Acyls	"638-58-4"	206600	183400	176400	162300	189800	184900	190700	170100	159300	164000	87850	88780	86940	103700	117800	117600	1.58126073198916	0.661075	0.000810142288502293	0.984375	1.96144191646735	up	0.00299753
Com_500_pos	aminoimidazole carboxamide ribonucleotide	16.98	C9H15N4O8P	338.211	Nucleotide And Its Derivates	"68984-62-3"	733900	734400	604400	676600	798000	743100	763100	734600	658400	660900	414100	406500	403700	460000	522800	527200	1.42789125715413	0.513886	0.000906402493047115	0.96875	1.71351523657201	up	0.00328793
Com_310_neg	alpha-D-Galactose 1-phosphate	0.87	C6H13O9P	260.136	Sugar Acids And Its Derivatives	"2255-14-3"	33530	84320	22770	84970	55620	15970	16290	102400	202800	354800	1238000	128100	87410	232300	106100	224300	0.161577583426904	-2.6297	0.000930192978971874	0.984375	1.81456915067139	down	0.00330934
Com_162_neg	Tetradecanedioic acid	10.673	C14H26O4	258.35	Fatty Acyls	"821-38-5"	55810	60910	74970	68070	59930	54840	57920	106300	42580	52970	41770	43310	39710	42970	45200	44990	1.52404526166902	0.607906	0.000949646965716013	1	1.77920265176856	up	0.00331481
Com_484_pos	Tetrahydrocorticosterone	10.33	C21H34O4	350.492	Hormones	"68-42-8"	177500	1964000	8384000	462400	1117000	124100	345200	150000	35990	6452	53560	50780	33400	247700	55300	20730	25.2508374478083	4.65826	0.00112784616008494	0.953125	1.79038289998397	up	0.00386392
Com_223_neg	2-deoxyglucose-6-phosphate	0.98	C6H13O8P	244.136	Nucleotide And Its Derivates	"3573-50-0"	5554	16200	13990	23310	13080	27790	19440	7231	38050	37900	73720	17820	46540	29700	34720	78800	0.354359692092372	-1.49671	0.00117581444850217	0.953125	1.82251492653064	down	0.00395501
Com_351_pos	Purine	4.1	C5H4N4	120.112	Nucleotide And Its Derivates	"120-73-0"	187300	217700	238800	168300	143800	128100	192900	170900	147100	117000	123000	108900	118200	117000	121800	147100	1.44765523447655	0.533718	0.00124455746384237	0.9375	1.67357211168561	up	0.00404836
Com_521_pos	Pipecolic acid	1.042	C6H11NO2	129.16	Organic Acid And Its Derivatives	"535-75-1"	6546000	4707000	5972000	3645000	3386000	2871000	2580000	2716000	2079000	1563000	2527000	1837000	1180000	3171000	806900	1644000	2.18957448389036	1.13065	0.00125648568260969	0.953125	1.87488321392034	up	0.00404836
Com_284_neg	Cholic acid	10.361	C24H40O5	408.57	Bile Acids	"81-25-4"	6478000	57840000	211400000	16020000	40910000	4415000	13090000	5602000	1400000	326900	2560000	2106000	1349000	10130000	2264000	956100	16.8668215437133	4.07612	0.00127397843721319	0.953125	1.74476672644952	up	0.00404836
Com_192_neg	Calcium D-Panthotenate	4.59	C18H32CaN2O10	476.53	Vitamins	"137-08-6"	192500	245000	214600	178400	148300	96760	200200	175200	110900	132300	111100	70150	123600	117800	86380	108300	1.68612366797206	0.75371	0.00129109945361168	0.90625	1.87858495786927	up	0.00404836
Com_506_pos	L-Serine	0.846	C3H7NO3	105.093	Amino Acid And Its Derivatives	"56-45-1"	453600	711900	884200	731500	827300	696700	675800	705100	499100	536300	583400	505400	514800	443100	438900	492600	1.4167081921467	0.502543	0.00146273637176798	0.90625	1.37313568116437	up	0.00442517
Com_111_neg	Cinnamoylglycine	7.32	C11H11NO3	205.21	Amino Acid And Its Derivatives	"16534-24-0"	67320	50910	84590	87570	113500	36750	127800	70900	32660	27870	41820	20980	24120	80050	23640	35480	2.23061893796665	1.15744	0.00147471387950916	0.921875	1.56180017085231	up	0.00442517
Com_103_neg	Thymidine 3,5-cyclic monophosphate	4.2	C10H13N2O7P	304.193	Nucleotide And Its Derivates	"6453-60-7"	4839	5941	7134	5604	5207	5099	8968	3909	3486	3157	3361	4471	3776	4047	2030	4114	1.64197313831657	0.715431	0.00148302908209554	0.953125	1.73396321569122	up	0.00442517
Com_29_neg	beta-Hydroxyisobutyrate	2.4	C4H8O3	104.104	Organic Acid And Its Derivatives	"2068-83-9"	1054000	1342000	1911000	1843000	1560000	1154000	1728000	1552000	1207000	1025000	1001000	789200	901900	1282000	700100	1094000	1.51796205094873	0.602136	0.00151461874044963	0.921875	1.76046305682557	up	0.00444769
Com_32_neg	D-Ribose	0.92	C5H10O5	150.13	Carbohydrates And Its Derivatives	"50-69-1"	97820	92320	74820	71990	60430	40170	62640	73710	42760	47950	41800	27390	32160	54100	34270	57630	1.69762764006389	0.76352	0.00155637213821965	0.921875	1.49601848148969	up	0.00448304
Com_342_pos	Uracil	1.47	C4H4N2O2	112.09	Nucleotide And Its Derivates	"66-22-8"	80710	41960	135300	99460	47340	29340	86670	60390	13380	20930	15270	30430	41290	49320	26170	26620	2.60136072691464	1.37927	0.00157512281257802	0.921875	1.59271049788958	up	0.00448304
Com_683_pos	Choline Glycerophosphate	0.89	C8H20NO6P	257.22	Cholines	"28319-77-9"	2534000	2343000	2916000	3384000	2975000	2432000	2856000	2405000	4085000	2515000	3592000	3514000	3626000	4204000	4594000	4368000	0.716276477146042	-0.481412	0.00160193526446761	0.921875	1.47377573572834	down	0.00449027
Com_353_pos	Valpromide	8.38	C8H17NO	143.23	Organic Acid And Its Derivatives	"2430-27-5"	15560	12130	13080	8781	8161	6776	7127	17100	26780	20330	16680	11590	24830	20030	19290	20720	0.553603744149766	-0.853074	0.00163717504545217	0.921875	1.36316933433948	down	0.00452056
Com_369_pos	5-Hydroxyindole	8.43	C8H7NO	133.147	Indole And Its Derivatives	"1953-54-4"	35620	32740	42860	81810	26450	37330	47880	39340	21710	6567	19720	16050	13700	30490	20010	27630	2.2070606952918	1.14213	0.00168927409436077	0.96875	1.75277701174311	up	0.00459582
Com_252_neg	Sodium cholate	10.34	C24H39NaO5	430.55	Bile Acids	"361-09-1"	307700	3852000	17450000	896900	2438000	220800	712600	292700	68740	16400	124100	98560	67240	531600	114100	48750	24.470261526522	4.61296	0.00173232925296133	0.953125	1.74016290583337	up	0.0046423
Com_695_pos	4-Aminoindole	8.42	C8H8N2	132.163	Indole And Its Derivatives	"5192-23-4"	954200	979700	1299000	2604000	928400	1182000	1653000	1405000	625700	273600	734600	409500	472300	958000	746300	961600	2.12391925274047	1.08673	0.00175654702508957	0.9375	1.73676717199274	up	0.0046423
Com_344_pos	Erucamide	16.97	C22H43NO	337.6	Fatty Acyls	"112-84-5"	68320000	70160000	56800000	64700000	76080000	71130000	73080000	71210000	65720000	64720000	41600000	40790000	39470000	44890000	52060000	52900000	1.37132910605495	0.455575	0.00192350294259395	0.9375	1.59103235229033	up	0.00501194
Com_42_neg	N-Oleoyl Glycine	14.62	C20H37NO3	339.513	Organic Acid And Its Derivatives	"2601-90-3"	12590	12880	9554	5957	4877	4607	7728	5196	2082	3373	4771	4000	3999	5784	2599	3456	2.10846860031932	1.0762	0.00213748187272606	0.9375	1.51376612467543	up	0.00549214
Com_590_pos	Cuminaldehyde	4.06	C10H12O	148.2	Prenol lipids	"122-03-2"	984000	1051000	1174000	898000	785900	670000	971400	860000	767600	663300	659100	598200	671200	642300	711500	817500	1.33695553908185	0.418951	0.0022205147163943	0.921875	1.47626016054699	up	0.00562733
Com_181_neg	(R)-3-Hydroxyisobutyric acid	2.37	C4H8O3	104.104	Organic Acid And Its Derivatives	"1910-47-0"	800200	992800	1443000	1389000	1178000	852500	1263000	1150000	921900	769900	744900	580900	671200	985000	514400	844700	1.50317426113478	0.588012	0.00232559153414981	0.921875	1.70961377739901	up	0.00580789
Com_554_pos	Niflumic Acid	15.12	C13H9F3N2O2	282.218	Others	"4394-00-7"	662800	655900	535300	540200	581300	698700	723000	643400	536700	605000	290700	282600	225700	372900	394500	400500	1.62150164060992	0.69733	0.00235454983105947	0.9375	1.72863167391212	up	0.00580789
Com_359_pos	Feruloylcholine	14.42	C15H22NO4	280.34	Cholines		196500	186100	159300	157200	188400	196200	213600	193100	165300	176400	73730	72540	61090	97340	105200	110100	1.72960427062783	0.790442	0.00245234239982899	0.9375	1.81002600729998	up	0.00596952
Com_33_neg	2-Hydroxyphenylacetic acid	6.399	C8H8O3	152.15	Organic Acid And Its Derivatives	"614-75-5"	64210	80640	116100	85760	77730	80890	78140	92400	105100	103300	129000	102200	103600	155900	95050	124400	0.735800990691851	-0.442612	0.00250225878116867	0.921875	1.40577269155037	down	0.00601192
Com_106_neg	Dulcitol	0.897	C6H14O6	182.17	Carbohydrates And Its Derivatives	"608-66-2"	8315	6306	14710	7305	9710	10030	13080	11970	23350	25830	12370	19960	17260	16720	13080	11500	0.581323623902334	-0.782587	0.00258341113100595	0.898438	1.60546767006097	down	0.00612732
Com_568_pos	Phloretate	4.05	C9H10O3	166.177	Fatty Acyls	"501-97-3"	7015000	7150000	7870000	6502000	5875000	5279000	8013000	7380000	6432000	5292000	5481000	4886000	5124000	4727000	5245000	6171000	1.27044605378477	0.345335	0.00265912288590163	0.90625	1.33945509338871	up	0.00622706
Com_648_pos	trans-Cinnamic acid	4.07	C9H8O2	148.16	Cinnamic acids and derivatives	"140-10-3"	688900	736100	800600	633500	525200	448000	711000	612100	540300	435600	465500	418700	464500	439800	454100	571800	1.36015618816453	0.443772	0.00269680784692047	0.890625	1.4972499800818	up	0.00623637
Com_546_pos	Feruloyl Putrescine	15.1	C14H20N2O3	264.32	Phenolamides	"501-13-3"	135700	127100	108100	111100	112800	121400	137500	111100	98450	122400	55880	51330	40970	69000	73830	74730	1.64476039482432	0.717877	0.00278931069324261	0.921875	1.68641325308806	up	0.00630038
Com_400_pos	D-Proline	0.967	C5H9NO2	115.13	Amino Acid And Its Derivatives	"344-25-2"	78660000	66500000	76900000	69170000	73640000	54530000	63630000	58250000	58160000	50920000	61170000	51360000	60620000	49090000	49040000	56920000	1.23783388218075	0.307818	0.00279260220910939	0.90625	1.59199550169695	up	0.00630038
Com_325_pos	Lysine Butyrate	0.9	C10H22N2O4	234.293	Amino Acid And Its Derivatives	"80407-71-2"	7815000	12690000	4876000	12620000	5856000	7407000	9634000	6386000	14720000	16720000	19800000	11540000	8822000	13660000	13140000	15950000	0.588393731635651	-0.765146	0.00284703097612973	0.921875	1.6144664872828	down	0.00634579
Com_450_pos	Metanephrine	15.12	C10H15NO3	197.231	Phenols And Its Derivatives	"5001-33-2"	80770	70400	61010	51780	55580	65680	69820	66160	58650	61780	29940	25530	22350	34270	37310	43700	1.66236085861002	0.733234	0.00301780540136409	0.921875	1.6740370253996	up	0.00664636
Com_449_pos	N4-Acetylcytidine	4.38	C11H15N3O6	285.253	Nucleotide And Its Derivates	"3768-18-1"	35890	36470	96880	156600	103900	122200	247900	81670	27320	28340	24230	29230	31860	41230	42720	50750	3.19758415554266	1.67698	0.00309060487348459	0.90625	1.90434614372873	up	0.00672661
Com_507_pos	Hypoxanthine	1.509	C5H4N4O	136.11	Nucleotide And Its Derivates	"68-94-0"	16040000	12410000	13550000	12570000	7469000	9531000	12940000	9304000	8474000	5562000	4854000	6918000	8243000	7206000	6659000	11740000	1.57258280809977	0.653136	0.00331002741778324	0.921875	1.40516313892834	up	0.00712041
Com_447_pos	N-Carbamyl-L-glutamicacid	8.3	C6H10N2O5	190.154	Amino Acid And Its Derivatives	"1188-38-1"	66770	12600	36120	26690	27700	23920	20400	28270	14853	17042	1095	13205	2542	3481	13256	2672	3.55809585302145	1.83111	0.00344856641394139	0.9375	1.51776798929823	up	0.00733316
Com_625_pos	Pyridoxine 5'-Phosphate	1.42	C8H12NO6P	249.16	Pyridine And Its Derivatives	"447-05-2"	129500	113400	88280	97340	86910	67490	110400	47420	67990	49130	80530	39000	50020	55610	51700	47650	1.67728641623078	0.746129	0.00349582299494975	0.859375	1.32389176428262	up	0.00734917
Com_649_pos	Pyrrole-2-carboxylate	1.01	C5H5NO2	111.1	Organoheterocyclic compounds	"634-97-9"	210600	237500	145300	148600	197700	137000	157900	127700	126300	79630	43920	119600	120000	133600	75720	47410	1.82569889302849	0.868449	0.00367676533692803	0.984375	1.23059243251868	up	0.00759766
Com_565_pos	Trigonelline	0.94	C7H7NO2	137.14	Alkaloids and derivatives	"535-83-1"	95070	51150	116900	210500	28790	72370	62770	29930	65970	9171	10770	21780	13210	43640	22260	21740	3.20071352875454	1.67839	0.00373761589425089	0.90625	1.09923504674854	up	0.00759766
Com_182_neg	2-Hydroxybutanoic acid	2.64	C4H8O3	104.104	Organic Acid And Its Derivatives	"3347-90-8"	548100	549900	933400	903500	637800	725500	1077000	682600	1065000	1170000	705500	1037000	1412000	1546000	1082000	1171000	0.659280622517277	-0.601035	0.0037713819169869	0.90625	1.61969098818631	down	0.00759766
Com_414_pos	Cytidine	1.029	C9H13N3O5	243.22	Nucleotide And Its Derivates	"65-46-3"	3427000	3204000	2204000	1957000	2373000	1660000	2689000	2172000	1392000	908600	1622000	1573000	2331000	1815000	1440000	1594000	1.55306257691944	0.635116	0.00377829590413822	0.921875	1.35464511988647	up	0.00759766
Com_684_pos	DL-Citrulline	0.9	C6H13N3O3	175.19	Amino Acid And Its Derivatives	"627-77-0"	7444000	4472000	3814000	5179000	6470000	6545000	6162000	4701000	4360000	6279000	3567000	2756000	2860000	2799000	2519000	3473000	1.5652675357355	0.646409	0.00391091344943972	0.90625	1.69637604145669	up	0.0077049
Com_139_neg	Hexadecanedioate	11.86	C16H30O4	286.41	Fatty Acyls	"505-54-4"	147700	222700	225600	165400	145500	122100	163400	330400	120500	121700	96370	87080	129100	124400	110400	129400	1.65710865661897	0.728668	0.00391492275112933	0.953125	1.49920323462682	up	0.0077049
Com_605_pos	Oleamide	15.08	C18H35NO	281.5	Fatty Acyls	"301-02-0"	68730000	65020000	51520000	52780000	57780000	64730000	69590000	62700000	57380000	59880000	29860000	29790000	22530000	35390000	39180000	42220000	1.55851753470575	0.640174	0.00396416205759967	0.921875	1.6584988416788	up	0.00771968
Com_525_pos	gamma-Nonanolactone	4.1	C9H16O2	156.222	Esters	"104-61-0"	906400	946800	1068000	847200	721700	639100	889300	861600	797500	610800	632800	588800	624000	583800	656200	826000	1.29327618940206	0.37103	0.0040062712157857	0.921875	1.39811647965704	up	0.00772042
Com_467_pos	D-Myo-inositol 4-monophosohate	0.92	C6H13O9P	260.136	Alcohols and polyols	"46495-39-0"	28980	31840	17200	69460	27260	13130	20630	43220	108200	81510	190300	68600	24320	38410	97200	103800	0.353370581463908	-1.50075	0.00439493110715186	0.875	1.35843803586087	down	0.00838209
Com_62_neg	L-Erythrulose	1.04	C4H8O4	120.1	Carbohydrates And Its Derivatives	"533-50-6"	27370	16680	20470	25270	19230	17740	22460	20410	26270	12010	9274	8253	11620	12450	11510	16010	1.57946683799361	0.659438	0.00458928958826614	0.890625	1.39114090933843	up	0.00866345
Com_262_neg	D-Arabinose 5-phosphate	0.9	C5H11O8P	230.11	Carbohydrates And Its Derivatives	"13137-52-5"	68080	47090	38620	70620	47170	56350	45110	57910	33200	22250	66130	35830	36730	25540	23060	27150	1.59676164363259	0.675149	0.00470190979541326	0.90625	1.65504175633015	up	0.0087864
Com_365_pos	Delta-Tridecalactone	9.17	C13H24O2	212.329	Fatty Acyls	"7370-92-5"	18140	26910	18470	18440	12430	7843	11510	12640	7147	7292	9021	7173	8512	9307	11370	10790	1.78982325950263	0.839817	0.00500495106473817	0.921875	1.64975935957731	up	0.00924355
Com_322_pos	Lysopc 18:3	12.57	C26H48NO7P	517.317	Phospholipid		53170000	57250000	45120000	49600000	48670000	35140000	49050000	48030000	41950000	36980000	39190000	32420000	34810000	44960000	39540000	41090000	1.24149353573037	0.312077	0.00504647959169458	0.90625	1.69578803045189	up	0.00924355
Com_643_pos	Maleic Acid	0.94	C4H4O4	116.07	Organic Acid And Its Derivatives	"110-16-7"	4584000	3955000	4303000	3565000	4209000	2679000	3229000	2817000	2936000	2612000	3096000	2571000	3049000	2405000	2484000	2726000	1.34105763517528	0.423371	0.00516198096881364	0.890625	1.68914355343755	up	0.00927256
Com_492_pos	Phthalate	4.07	C8H6O4	166.13	Benzoic Acid And Its Derivatives	"88-99-3"	1580000	1636000	1781000	1446000	1297000	1156000	1804000	1647000	1490000	1205000	1171000	1086000	1188000	1052000	1154000	1403000	1.2664888706534	0.340834	0.00521444592786787	0.875	1.29402611854363	up	0.00927256
Com_673_pos	Homoserine	0.9	C4H9NO3	119.119	Amino Acid And Its Derivatives	"1927-25-9"	671600	901800	1155000	1010000	1036000	1231000	1187000	1595000	1859000	1146000	2029000	1690000	1499000	1092000	2123000	1908000	0.658429491982616	-0.602899	0.0052463959582577	0.859375	1.2995581740214	down	0.00927256
Com_515_pos	LysoPC 20:2	13.26	C28H54NO7P	547.36	Phospholipid		3054000	3376000	3285000	2658000	2372000	1397000	2550000	2667000	1865000	1529000	1523000	1664000	1267000	2051000	1767000	2381000	1.52053819320851	0.604582	0.00526280357383017	0.875	1.50780855606713	up	0.00927256
Com_187_neg	2-Acetylphloroglucinol	7.61	C8H8O4	168.15	Benzene and substituted derivatives	"480-66-0"	164000	7514	19090	14290	32600	9860	11730	49910	206300	87870	268300	37390	225200	73416	297000	25610	0.253048515829352	-1.98251	0.00569205929611899	0.890625	1.33546243187298	down	0.00993425
Com_573_pos	L-Citrulline	0.89	C6H13N3O3	175.19	Amino Acid And Its Derivatives	"372-75-8"	3361000	1831000	1647000	2344000	2633000	2957000	2427000	2057000	1946000	2525000	1615000	1261000	1382000	1193000	1051000	1689000	1.52084978676354	0.604878	0.00576088138313996	0.875	1.62581431428286	up	0.0099604
Com_425_pos	Lysopc 20:4	12.9	C28H50NO7P	543.681	Phospholipid		51500000	51660000	41230000	39410000	42150000	28680000	37260000	42040000	33330000	31410000	31310000	27860000	28280000	36360000	29480000	37540000	1.30660875689635	0.385827	0.00611912771275437	0.890625	1.694075109435	up	0.0104818
Com_3_neg	Indolelactate	6.93	C11H11NO3	205.21	Indole And Its Derivatives	"1821-52-9"	22300	15760	22200	16140	24800	11510	21200	24120	30990	21160	20620	25480	35900	31340	30260	35410	0.68363903789583	-0.548693	0.00666139343917325	0.84375	1.08258017433894	down	0.0112627
Com_326_pos	Lysopc 14:0	11.37	C22H46NO7P	467.577	Phospholipid	"20559-16-4"	14040000	11030000	12770000	13240000	12620000	5636000	10680000	9468000	8489000	5869000	7575000	4406000	6323000	9223000	7084000	8646000	1.55313720385316	0.635185	0.00669675206434497	0.890625	1.46848071206954	up	0.0112627
Com_419_pos	10E,12Z-Octadecadienoic acid	14.42	C18H32O2	280.445	Fatty Acyls	"2420-56-6"	688300	691100	577300	590200	676600	714700	763900	695700	657300	697400	277100	268000	226400	367400	419200	450900	1.60472099176502	0.682322	0.00703804609420891	0.875	1.60426432405721	up	0.0117301
Com_596_pos	2-(Formylamino)Benzoic Acid	4.07	C8H7NO3	164.138	Benzoic Acid And Its Derivatives	"3342-77-6"	13850000	13890000	15270000	12230000	10800000	10200000	16090000	14290000	12480000	10370000	10570000	9520000	9985000	9242000	10060000	12480000	1.25869172559529	0.331925	0.00713405251012584	0.875	1.27463057835625	up	0.0117839
Com_347_pos	6-Methylmercaptopurine	4.04	C6H6N4S	166.21	Purines and purine derivatives	"50-66-8"	8110000	8764000	9702000	7648000	6802000	6066000	9472000	8580000	7811000	6353000	6441000	5944000	6115000	5896000	6323000	7359000	1.24696604264768	0.318422	0.00825142457707902	0.859375	1.2677707766613	up	0.013509
Com_188_neg	DL-Serine	0.83	C3H7NO3	105.09	Amino Acid And Its Derivatives	"302-84-1"	419600	854800	914700	785200	988700	900100	859600	696300	487700	577400	607200	600800	515100	516100	572900	562400	1.44585097756555	0.531919	0.00865605538806229	0.875	1.459055909544	up	0.0139612
Com_232_neg	Methyl 3-Hydroxyphenylacetate	6.69	C9H10O3	166.17	Phenols And Its Derivatives	"42058-59-3"	62310	38400	91480	2957000	3850000	4306000	2571000	58420	8487000	10010000	5275000	6523000	9511000	8356000	4797000	5486000	0.238422619556848	-2.06841	0.00867860285861566	1	1.65235382838053	down	0.0139612
Com_296_neg	3-(3-Hydroxyphenyl)propanoic acid	6.737	C9H10O3	166.17	Organic Acid And Its Derivatives	"621-54-5"	62670	37030	90150	2820000	3756000	4255000	2510000	61030	8161000	9908000	5222000	5998000	8887000	8101000	4673000	5305000	0.241611945604835	-2.04924	0.00879698174944407	1	1.65612650961693	down	0.0140297
Com_99_neg	D-Xylulose 5-phosphate	0.9	C5H11O8P	230.11	Carbohydrates And Its Derivatives	"4212-65-1"	45860	33000	37440	87370	47820	49610	49920	37810	20430	24750	33060	29650	38670	23020	41530	39340	1.55252545418247	0.634617	0.00916768459830798	0.84375	1.46941764452806	up	0.0144101
Com_559_pos	19-Norethisterone	15.11	C20H26O2	298.419	Others	"68-22-4"	27860	13850	18020	19000	14370	16510	22580	20790	11810	17250	13990	11830	8817	15990	12680	15890	1.41311878215727	0.498883	0.00926046695347918	0.875	1.13335582111541	up	0.0144101
Com_300_neg	N-Acetylalanine	2.15	C5H9NO3	131.13	Amino Acid And Its Derivatives	"97-69-8"	65780	48550	34740	35480	31570	19610	27090	19920	46310	46400	49590	43880	73820	88940	58160	52650	0.614986405655247	-0.701374	0.00926922972987504	0.859375	1.46216801233109	down	0.0144101
Com_67_neg	3-Oxo-7alpha,12alpha-hydroxy-5beta-cholanoic acid	10.321	C24H38O5	406.562	Bile Acids	"2304-89-4"	16300	161300	858300	105700	75570	18400	45750	54538	18895	1269	12430	8575	21252	54100	11517	17131	9.20208860018323	3.20196	0.00956788693614171	0.875	1.55984121990014	up	0.0147505
Com_226_neg	2-Hydroxy-2-methylbutanoic acid	4.61	C5H10O3	118.13	Fatty Acyls	"3739-30-8"	158700	125600	89420	122900	96290	111400	90030	84960	81270	45430	98420	41660	60460	115400	43020	76390	1.564451561249	0.645657	0.00997267430930356	0.859375	1.50380037488864	up	0.0151537
Com_647_pos	2,6-Diaminooimelic Acid	0.94	C7H14N2O4	190.2	Amino Acid And Its Derivatives	"583-93-7"	40120	82790	41280	55210	35340	26290	50820	40130	32770	30200	26680	20000	31830	29340	12920	38260	1.67558558558559	0.744665	0.010056286499866	0.890625	1.16971887010481	up	0.0151537
Com_97_neg	D-Ribose 5-phophate	0.89	C5H11O8P	230.11	Organic Acid And Its Derivatives	"207671-46-3"	40760	57260	55600	62770	49920	73980	57900	37890	44390	44220	37880	34230	39830	46870	35450	43370	1.33668464933791	0.418659	0.0101011274822701	0.859375	1.29622237820038	up	0.0151537
Com_576_pos	D-Glutamine	0.86	C5H10N2O3	146.14	Amino Acid And Its Derivatives	"5959-95-5"	14780000	23650000	20460000	16850000	28480000	25910000	21680000	24490000	29940000	31790000	39940000	23500000	24790000	24720000	30840000	30290000	0.747635808489886	-0.419592	0.0101570997507964	0.875	1.36984930035959	down	0.0151537
Com_294_neg	3-Methyl-2-oxobutanoic acid	3.829	C5H8O3	116.12	Organic Acid And Its Derivatives	"759-05-7"	33420	32960	41930	43500	28480	26050	47500	52390	60910	59210	43400	44840	53080	78190	35830	67730	0.690967756492701	-0.53331	0.0115909089370137	0.859375	1.41304782079504	down	0.0171545
Com_190_neg	2-Phenylpropionic acid	8.52	C9H10O2	150.17	Organic Acid And Its Derivatives	"492-37-5"	25290	14410	27970	53060	19760	23330	39290	32970	19480	15080	14060	8544	12860	25080	20160	19050	1.75767232008577	0.813666	0.0122343926220187	0.875	1.4959388389124	up	0.0178721
Com_78_neg	L-Lactic acid	1.487	C3H6O3	90.08	Organic Acid And Its Derivatives	"79-33-4"	211200	190400	212500	158400	194700	165200	205600	257200	162600	166200	139000	106400	171400	153300	170600	190300	1.26623273535482	0.340543	0.0123949731444138	0.859375	1.10185851870371	up	0.0178721
Com_191_neg	Hydroquinone	4.79	C6H6O2	110.111	Phenols And Its Derivatives	"123-31-9"	49350	126600	228100	201300	156300	204900	138700	135400	113600	63240	67580	65760	70970	113100	78880	86220	1.88162584363388	0.91198	0.0124084891743702	0.875	1.44776690111731	up	0.0178721
Com_206_neg	Lactic acid	1.44	C3H6O3	90.078	Organic Acid And Its Derivatives	"50-21-5"	9768000	8403000	10080000	7217000	9319000	8504000	7919000	11060000	7268000	8076000	6866000	5697000	7913000	7826000	7265000	8649000	1.21339825386165	0.279053	0.0124621528348174	0.84375	1.03422962623452	up	0.0178721
Com_595_pos	2,6-Dimethylaniline	4.07	C8H11N	121.18	Benzene and substituted derivatives	"87-62-7"	105400	103900	125400	91270	98010	76340	113200	106800	104700	75070	80350	68630	70480	83240	77860	101000	1.24040947787035	0.310816	0.0127904589431815	0.84375	1.22188474201207	up	0.0182018
Com_121_neg	Allitol	0.91	C6H14O6	182.172	Sugar Alcohols	"488-44-8"	15650	20440	22670	23280	14070	30260	29440	17340	41470	37700	24270	30110	19370	39600	27790	32660	0.68446851405305	-0.546944	0.0131684951657395	0.84375	1.33276290604426	down	0.0185967
Com_642_pos	3-Methylcrotonyl Glycine	5.29	C7H11NO3	157.17	Amino Acid And Its Derivatives	"33008-07-0"	21950	30710	24470	12850	40170	5317	41540	35960	8750	14120	10770	11340	10450	15290	6152	6736	2.54720840110994	1.34892	0.0138307659103171	0.84375	1.43095872711883	up	0.019384
Com_94_neg	D-Lactic acid	1.44	C3H6O3	90.08	Organic Acid And Its Derivatives	"10326-41-7"	258000	236800	269000	176900	247800	209500	194700	311500	184100	184300	189800	166200	217200	186600	161300	223500	1.25855915399868	0.331773	0.0141567870168291	0.84375	1.11267012475288	up	0.0196918
Com_654_pos	7-Methylguanine	4.09	C6H7N5O	165.153	Nucleotide And Its Derivates	"578-76-7"	31830000	31930000	35480000	28880000	26510000	23250000	37750000	33440000	30620000	24990000	25420000	23170000	24060000	21670000	24270000	29520000	1.22260946397016	0.289964	0.0147035813019778	0.84375	1.15129724715841	up	0.0201718
Com_34_neg	2-Hydroxy-3-methylbutanoic acid	4.932	C5H10O3	118.13	Fatty Acyls	"4026-18-0"	205000	131500	406200	296400	214100	238300	334700	383800	396600	386700	304200	366300	456400	745400	393200	368800	0.646652621722846	-0.628937	0.0148121661180005	0.84375	1.01042165198198	down	0.0201718
Com_179_neg	2-Hydroxybutyric acid	2.741	C4H8O3	104.1	Organic Acid And Its Derivatives	"600-15-7"	546900	367800	878700	785600	752100	793300	1011000	812900	925100	1083000	672200	1083000	1220000	1313000	993800	1306000	0.691976594036831	-0.531205	0.0148289898429643	0.875	1.40113251839854	down	0.0201718
Com_399_pos	5-Methylcytosine	0.991	C5H7N3O	125.13	Nucleotide And Its Derivates	"554-01-8"	91200	48700	68520	41220	39510	40440	45070	37290	29380	32260	39350	42900	21880	46350	21050	34520	1.5389069446001	0.621906	0.0154191752969735	0.84375	1.51724372714464	up	0.0208215
Com_618_pos	Protocatechualdehyde	1.54	C7H6O3	138.12	Phenols And Its Derivatives	"139-85-5"	68960	230100	87760	76880	80670	91510	123000	73840	28540	67750	82270	53020	76520	69560	47060	60710	1.71542755907134	0.778568	0.0166415539563662	0.890625	1.12144807308948	up	0.0223093
Com_186_neg	Dimetghyl 4-Hydroxyisophthalate	10.43	C10H10O5	210.18	Benzoic Acid And Its Derivatives	"5985-24-0"	4507	15560	13170	114900	23430	52770	4212	5927	4631	5090	2295	5348	4525	6687	3675	2898	6.67091524652195	2.73788	0.016808257530761	0.828125	1.51527090358085	up	0.0223707
Com_8_neg	13-Hpotre(R)	11.93	C18H30O4	310.428	Eicosanoid	"121107-97-9"	13210	17300	11240	17060	14270	3566	23070	28600	7509	7330	5938	6722	6284	10480	4941	8019	2.24238505496042	1.16503	0.0170031997603758	0.875	1.41741054156668	up	0.0224685
Com_197_neg	L-Glutamic acid monosodium salt	0.86	C5H8NNaO4	169.11	Amino Acid And Its Derivatives	"142-47-2"	8095000	7396000	10360000	6069000	6309000	6027000	7364000	6847000	5567000	5134000	5295000	6639000	6954000	5288000	4959000	6814000	1.25331189710611	0.325745	0.0172635828436782	0.84375	1.04555995367309	up	0.0225369
Com_334_pos	cis-gondoic acid	16.03	C20H38O2	310.515	Fatty Acyls	"26764-41-0"	210000	204700	152800	199600	214900	206000	218400	195100	195200	250400	116400	114600	118100	119800	150100	143900	1.32519652461729	0.406206	0.0172985677648811	0.84375	1.22616823094855	up	0.0225369
Com_291_neg	4-Hydroxyisoleucine	1.038	C6H13NO3	147.172	Amino Acid And Its Derivatives	"781658-23-9"	8043000	7283000	9688000	5725000	5595000	5786000	6569000	6509000	5406000	4984000	5021000	6379000	6832000	4895000	4567000	5596000	1.26369047619048	0.337643	0.0180213291215015	0.859375	1.0184394527281	up	0.0233143
Com_311_neg	Gamma-Glu-Leu	5.09	C11H20N2O5	260.287	Organic Acid And Its Derivatives	"2566-39-4"	29810	45800	49290	28040	29440	32210	42820	35160	62880	50750	72800	30570	44050	67140	39440	51000	0.6988749014643	-0.516894	0.0193994090419244	0.84375	1.34068136368541	down	0.0249229
Com_77_neg	4-Hydroxy-3-methylbenzoic acid	6.597	C8H8O3	152.15	Benzoic Acid And Its Derivatives	"499-76-3"	41320	24640	39070	49600	18200	16840	25140	29570	37530	34910	49280	43980	43650	63940	46460	36520	0.685940438431527	-0.543845	0.019668868321162	0.796875	1.43551145779552	down	0.0249587
Com_562_pos	3-Methylxanthine	1.83	C6H6N4O2	166.14	Purines and purine derivatives	"1076-22-8"	15130	23420	18370	20770	10520	12410	16120	14330	16630	10520	13750	12590	9240	9178	10990	11910	1.38247827187579	0.467257	0.0196971430343151	0.820312	1.02006091556236	up	0.0249587
Com_570_pos	3-Methylindole	4.87	C9H9N	131.177	Indole And Its Derivatives	"83-34-1"	1549000	1486000	1010000	1418000	913300	893300	1360000	1738000	1232000	769700	1151000	715300	855200	860600	904100	1099000	1.36651333219101	0.4505	0.0206803854304537	0.84375	1.2549079150601	up	0.0260263
Com_124_neg	Succinic acid	1.936	C4H6O4	118.09	Tca Cycle	"110-15-6"	1094000	1317000	1177000	803900	784200	646300	977700	923600	665300	853800	719100	699800	766400	783200	650900	773600	1.30642242181289	0.385621	0.0215366713285633	0.84375	1.02481279653269	up	0.0269208
Com_302_neg	Methyl alpha-D-glucopyranoside	1.02	C7H14O6	194.182	Carbohydrates And Its Derivatives	"97-30-3"	275300	390100	173400	258800	346800	156300	239900	370600	89230	198900	196500	196100	132000	175600	156600	281200	1.55048978704606	0.632724	0.0216947310154385	0.78125	1.08572803531593	up	0.0269364
Com_279_neg	Chenodeoxycholic acid	11.768	C24H40O4	392.57	Bile Acids	"474-25-9"	28680	397800	965700	72830	96960	36670	68440	40390	19030	8441	42880	30370	12600	107000	21760	28116	6.31935217637502	2.65978	0.0234295628176847	0.84375	1.2949407056853	up	0.0288965
Com_503_pos	Noradrenaline	6.36	C8H11NO3	169.178	Hormones	"51-41-2"	63100	30490	20800	23820	25090	25730	31970	21400	18600	20190	24360	24700	16640	17880	20970	15170	1.52924105734654	0.612816	0.0237166559198678	0.890625	1.43131247694264	up	0.0290568
Com_493_pos	L-allo-Threonine	0.87	C4H9NO3	119.12	Amino Acid And Its Derivatives	"28954-12-3"	540100	707600	952800	840900	734900	820200	1031000	1199000	1284000	866900	1195000	1011000	847000	1020000	1319000	1697000	0.738806697042176	-0.436731	0.0242092268685572	0.828125	1.03165933117914	down	0.0293266
Com_567_pos	2-Piperidinone	4.15	C5H9NO	99.132	Organoheterocyclic compounds	"675-20-7"	15400	14320	37680	14520	40390	27220	38170	15690	7452	11860	7777	13490	21320	16430	14350	20231	1.80134620494199	0.849075	0.0242538895308125	0.796875	1.25846048178658	up	0.0293266
Com_697_pos	3-OH-anthranilate	1.68			Organic Acid And Its Derivatives		265400	271500	221200	219600	84840	78120	135700	153400	69820	75590	121700	69290	148400	126300	113400	75690	1.78677564078531	0.837358	0.0249426007216055	0.859375	1.35791911422561	up	0.0299635
Com_65_neg	Ethyl myristate	15.68	C16H32O2	256.42	Fatty Acyls	"124-06-1"	4189000	2805000	3160000	2100000	2072000	2145000	2571000	2109000	1700000	2133000	1321000	2368000	1992000	2261000	1827000	2111000	1.34608286132502	0.428767	0.025321530779454	0.78125	1.34348095718338	up	0.0302225
Com_288_neg	Taurodeoxycholic acid sodium salt	10.504	C26H44NNaO6S	521.69	Bile Acids	"1180-95-6"	7381000	6420000	4381000	8955000	2851000	3671000	10930000	12930000	32960000	5715000	11170000	7053000	24100000	9190000	13590000	19170000	0.46783192894557	-1.09594	0.0256625477439952	0.8125	1.24656554052421	down	0.0304331
Com_147_neg	Galactaric acid	0.9	C6H10O8	210.14	Sugar Acids And Its Derivatives	"526-99-8"	7387	13040	7709	16170	13730	10650	18700	15100	16670	21750	15280	16170	15480	18740	17690	16010	0.743784019159591	-0.427044	0.0271542122282258	0.851562	1.16128742196247	down	0.031997
Com_68_neg	Ursodeoxycholic acid	10.538	C24H40O4	392.57	Bile Acids	"128-13-2"	9648	40220	71330	15640	16980	16800	22300	25450	30790	41280	34870	54490	39970	71690	41240	34850	0.625373732745289	-0.677209	0.0280836533283465	0.828125	1.03562608708135	down	0.0328828
Com_550_pos	N-gamma-Acetyl-N-2-Formyl-5-Methoxykynurenamine	6.03	C13H16N2O4	264.277	Ketones	"52450-38-1"	3097	3120	8652	3216	3987	5871	3852	3567	1990	3285	2060	4339	2624	2164	3908	2619	1.53821392840054	0.621256	0.0289881915219202	0.78125	1.1564560774821	up	0.0335423
Com_482_pos	Trimethyllysine	1.03	C9H21N2O2	189.275	Amino Acid And Its Derivatives	"66989-56-8"	324700	335600	301900	351900	266200	281100	364000	193200	273000	174600	223700	226800	291500	264500	146500	256300	1.30249340298347	0.381276	0.0290095717207574	0.859375	1.31054040804167	up	0.0335423
Com_301_neg	Methyl beta-D-galactopyranoside	1.03	C7H14O6	194.182	Carbohydrates And Its Derivatives	"1824-94-8"	266800	370800	175000	257400	360500	181300	259100	345200	71460	213300	160500	220400	168700	180800	191000	271800	1.49943164902974	0.584416	0.0293094540548666	0.8125	1.04398439518286	up	0.0336786
Com_189_neg	7-Oxodeoxycholate	9.67	C24H38O5	406.556	Bile Acids	"911-40-0"	5980	40100	9808	16500	30540	6741	6244	6272	8402	7851	1583	1975	11419	3695	1582	9200	2.67322291990286	1.41858	0.0296460157808012	0.734375	1.00920247014526	up	0.033855
Com_194_neg	L-Arabinose	0.9	C5H10O5	150.13	Carbohydrates And Its Derivatives	"5328-37-0"	34950	39060	31630	29350	41230	21230	37050	29270	20240	23390	25200	24630	31590	28630	10580	26330	1.38396558056561	0.468808	0.0298401350472475	0.875	1.10796318477151	up	0.0338676
Com_328_pos	3-Hydroxy-butyryl carnitine	1.91			Carnitine	"1469900-92-2"	61860	107200	297000	230300	212400	187400	493000	388900	442600	311400	302000	436100	307900	686100	422200	381600	0.601252317699626	-0.733958	0.0324304004206814	0.828125	1.05036880928218	down	0.0363948
Com_619_pos	Spermine	0.73	C10H26N4	202.34	Polyamine	"71-44-3"	36740	22720	17440	21080	19970	16690	20760	15270	7830	15450	10400	13500	31230	17990	9341	10340	1.47026645187412	0.556078	0.0324602488832417	0.828125	1.1878014702374	up	0.0363948
Com_457_pos	Phenylacetylglutamine	5.889	C13H16N2O4	264.28	Amino Acid And Its Derivatives	"28047-15-6"	1566	4913	65340	16300	22740	27500	25620	5482	2116	13428	4473	2971	2400	3406	3082	6344	4.43383045525903	2.14855	0.032842965123723	0.8125	1.1680457701127	up	0.0366021
Com_487_pos	Isonicotinic acid	1.49	C6H5NO2	123.11	Pyridine And Its Derivatives	"55-22-1"	691100	884600	639800	690900	522100	388800	720700	520600	448900	249900	609800	373600	333300	614100	459200	566200	1.3840218878249	0.468867	0.0340202821836566	0.828125	1.19600264406423	up	0.0374932
Com_637_pos	Cystine	0.84	C6H12N2O4S2	240.301	Amino Acid And Its Derivatives	"923-32-0"	599600	360100	238000	192800	79470	232100	156800	712800	682500	619200	605400	341500	447000	314100	657800	590200	0.604004509476948	-0.727369	0.0340479193751529	0.78125	1.1941091872106	down	0.0374932
Com_548_pos	L-Lysinamide	4.91	C6H15N3O	145.2	Amino Acid And Its Derivatives	"32388-19-5"	2997000	3086000	2069000	2914000	1975000	1862000	2841000	3504000	2831000	1788000	2279000	1615000	1745000	1822000	1910000	2373000	1.29853938764285	0.37689	0.0348847946879979	0.84375	1.16620375238627	up	0.0381875
Com_105_neg	Methylmalonate	1.938	C4H6O4	118.09	Organic Acid And Its Derivatives	"516-05-2"	320500	399200	361200	225900	226700	165100	295700	257500	172400	221400	216200	188500	219900	226800	192500	230600	1.34975723790685	0.4327	0.0351853757620001	0.8125	1.07265085515793	up	0.0382322
Com_317_pos	Lysopc 16:1	11.75	C24H48NO7P	493.61	Phospholipid		9327000	8722000	7815000	5640000	6233000	4331000	6359000	8797000	9724000	8426000	9360000	7097000	7887000	13230000	8354000	10030000	0.77217034598154	-0.373009	0.0353389122169782	0.796875	1.07546689804629	down	0.0382322
Com_148_neg	6-keto PGE1	0.9	C20H32O6	368.5	Eicosanoid	"67786-53-2"	44530	28970	8997	5944	9852	7035	13093	30380	4178	11160	24850	2085	8001	5234	4183	4153	2.33069669820187	1.22076	0.0367079693984569	0.828125	1.12331348364067	up	0.0394824
Com_169_neg	Sedoheptulose 7-phosphate	0.87	C7H13BaO10P	425.473	Carbohydrates And Its Derivatives	"2646-35-7"	16910	18720	54770	39520	24560	41230	57800	30560	58580	48840	34740	35930	56860	92110	49690	52220	0.66221414084901	-0.59463	0.0373266769021864	0.765625	1.12210101952427	down	0.0399158
Com_589_pos	Cytarabine	1	C9H13N3O5	243.22	Nucleotide And Its Derivates	"147-94-4"	3875000	3686000	2230000	2361000	2251000	1401000	1837000	1936000	1744000	1203000	1777000	1846000	2400000	1611000	1515000	1493000	1.44065052616087	0.52672	0.0377081922459053	0.796875	1.13267736635721	up	0.040092
Com_586_pos	N-Acetyl-L-leucine	1.04	C8H15NO3	173.21	Amino Acid And Its Derivatives	"1188-21-2"	74860	54880	39610	46230	36860	33000	43430	47350	34130	30060	29240	31600	57050	32880	16560	40100	1.38509682644872	0.469987	0.0402491232805015	0.828125	1.07578066464325	up	0.0425491
Com_293_neg	O-Aceyl-L-Serine	1.056	C5H9NO4	147.129	Amino Acid And Its Derivatives	"5147-00-2"	69300	58670	80920	49260	48390	46180	64550	49310	49910	38460	48980	53820	58410	35830	41890	47930	1.24345068358074	0.314349	0.0405495790721301	0.765625	1.00211071307231	up	0.0426231
Com_289_neg	Taurohyodeoxycholic acid sodium salt	8.928	C26H44NNaO6S	521.69	Bile Acids	"110026-03-4"	828000	40750	3895000	1855000	2478000	4384000	2553000	21700	7878000	5629000	471700	7985000	4791000	14550000	8339000	7559000	0.280676436601769	-1.83302	0.0410163599106748	0.90625	1.37089041422697	down	0.0428702
Com_685_pos	Glycine	0.88	C2H5NO2	75.07	Amino Acid And Its Derivatives	"56-40-6 "	877800	895900	649100	481500	852800	560700	592700	753500	518600	688300	605300	578000	588200	561700	496500	448000	1.26298889533069	0.336842	0.0413405250178305	0.765625	1.24321459100086	up	0.0429663
Com_443_pos	D-Galactosamine	0.71	C6H14ClNO5	215.632	Carbohydrates And Its Derivatives	"1772-03-8"	17340	49170	53650	37360	32640	48420	34200	32782	22000	49210	31180	17050	25660	24790	18720	18910	1.47244602929838	0.558215	0.0417220007352604	0.796875	1.0465201484924	up	0.0429894
Com_46_neg	Anthranilic acid	1.44	C7H7NO2	137.14	Benzoic Acid And Its Derivatives	"118-92-3"	90160	61130	65700	63640	47850	42570	66990	41050	44210	39350	21340	53400	46550	40990	40170	62220	1.37578611837004	0.460256	0.0418274843299755	0.828125	1.03450993070232	up	0.0429894
Com_584_pos	N-Acetyl-L-histidine	1	C8H11N3O3	197.191	Amino Acid And Its Derivatives	"2497-02-1"	85100	84060	73110	69790	60390	57960	56110	48690	88610	74160	83210	64730	61340	91980	92270	114500	0.797868217054264	-0.325778	0.0435253491512814	0.8125	1.0408807062796	down	0.0444236
Com_219_neg	alpha-Ketocaproic acid	6.08	C6H10O3	130.142	Organic Acid And Its Derivatives	"2492-75-3"	148200	177900	246100	192800	202700	147800	216200	311100	304600	245700	203600	243500	228000	383300	198900	358900	0.758273713362566	-0.399209	0.0437032022344323	0.78125	1.09055205111989	down	0.0444236
Com_491_pos	Picolinic acid	1.48	C6H5NO2	123.11	Organoheterocyclic compounds	"98-98-6"	124100	55580	108800	106400	75130	33210	99240	46390	41090	44670	83440	30930	18380	35230	46560	84810	1.6848432915271	0.752614	0.0444053044837303	0.796875	1.15103029563067	up	0.044746
Com_403_pos	N6-Acetyl-L-lysine	1.304	C8H16N2O3	188.22	Amino Acid And Its Derivatives	"692-04-6"	250000	305300	292700	303200	221300	227500	269300	164700	223600	186900	227500	179300	258200	198100	113700	203100	1.27892354124748	0.35493	0.0447123545597431	0.804688	1.11549140743011	up	0.044746
Com_540_pos	Dl-Indole-3-lactic acid	4.87	C11H11NO3	205.21	Organic Acid And Its Derivatives	"832-97-3"	39290000	39740000	27810000	36190000	26410000	24650000	37460000	46980000	36430000	22390000	32550000	21230000	24770000	25190000	24790000	31550000	1.27240749200548	0.347561	0.0447459765535349	0.796875	1.12001869917415	up	0.044746

## Sheet: B.vs.C_all_Diff
Compound_ID	Name	RT [min]	Formula	Molecular Weight	Class(English)	CAS	all_B9	all_B10	all_B11	all_B12	all_B13	all_B14	all_B15	all_B16	all_C17	all_C18	all_C19	all_C20	all_C21	all_C22	all_C23	all_C24	FC	log2FC	Pvalue	ROC	VIP	Up.Down	q_value
Com_520_pos	Trimethylamine N-oxide	0.872	C3H9NO	75.11	Polyamine	"1184-78-7"	20790000	29440000	20070000	17180000	19760000	9247000	16310000	7650000	1826000	835100	657800	2864000	2216000	2391000	2355000	2889000	8.75937856666189	3.13083	7.85978839985872e-07	1	2.42552967754966	up	0.000132044
Com_313_neg	Glycerol-3-phosphate	0.9	C3H9O6P	172.074	Fatty Acyls	"57-03-4"	559400	481300	781000	743400	604200	969000	942900	508400	407700	149400	210000	271100	193500	210600	164900	227800	3.04610354223433	1.60696	2.32069350503199e-06	1	2.21832316534069	up	0.000144094
Com_6_neg	1-Methylhistamine	0.95	C6H13Cl2N3	198.09	Polyamine	"6481-48-7"	59840000	68320000	65480000	58630000	71230000	60440000	60420000	61470000	48040000	52500000	45330000	50500000	48530000	52860000	45020000	49980000	1.28788573174458	0.365005	2.57310564231772e-06	1	2.15821359062145	up	0.000144094
Com_456_pos	Phenylacetylglycine	6.322	C10H11NO3	193.2	Amino Acid And Its Derivatives	"500-98-1"	5444000	11700000	10560000	5113000	11310000	5965000	1960000	6871000	938500	874100	2102000	792400	746600	1674000	422100	1613000	6.43074639571305	2.68499	1.21673838214194e-05	0.984375	2.06374752199221	up	0.000475783
Com_156_neg	D-Mannose	1.41	C6H12O6	180.156	Carbohydrates And Its Derivatives	"3458-28-4"	284700	314500	257300	286500	266600	262900	266200	270400	223700	208600	194800	168800	215300	216900	209300	228400	1.32614959779085	0.407244	1.41602087511072e-05	1	2.2983065840099	up	0.000475783
Com_165_neg	Sulfoacetic acid	0.95	C2H4O5S	140.115	Organic Acid And Its Derivatives	"123-43-3"	138400	193900	153900	122200	305700	193600	153300	321300	91020	103600	56050	55500	91780	46100	78200	77800	2.63694692108991	1.39887	5.07721642923522e-05	1	2.18807658413137	up	0.00142162
Com_668_pos	Guggulsterone	15.17	C21H28O2	312.446	Hormones	"95975-55-6"	598200	772500	754000	634000	805100	748600	824300	1220000	469300	504500	363700	373200	377400	438700	499600	636500	1.73542821261842	0.795292	0.000101610821693538	0.96875	1.82108261662202	up	0.00243866
Com_523_pos	gamma-Glutamylglutamic acid	1.05	C10H16N2O7	276.243	Amino Acid And Its Derivatives	"1116-22-9"	78970	205100	109700	125000	57190	128500	95250	79290	53180	26450	46700	47700	50460	37080	35560	51490	2.52136997303654	1.33421	0.000162248809720478	1	1.95388614235675	up	0.00329646
Com_621_pos	Allantoin	0.943	C4H6N4O3	158.12	Organoheterocyclic compounds	"97-59-6"	1981000	1647000	1793000	1463000	1504000	1397000	1243000	1388000	1283000	892800	1110000	908400	988700	1015000	750100	1233000	1.51766287739885	0.601851	0.000176596312606499	0.984375	1.58244842009742	up	0.00329646
Com_683_pos	Choline Glycerophosphate	0.89	C8H20NO6P	257.22	Cholines	"28319-77-9"	1840000	2828000	1999000	2172000	2375000	2767000	2529000	3009000	4085000	2515000	3592000	3514000	3626000	4204000	4594000	4368000	0.640009180929897	-0.643835	0.000250995668499299	0.9375	2.06151109273971	down	0.00421673
Com_673_pos	Homoserine	0.9	C4H9NO3	119.119	Amino Acid And Its Derivatives	"1927-25-9"	1020000	676000	566700	724400	918700	1108000	1250000	900000	1859000	1146000	2029000	1690000	1499000	1092000	2123000	1908000	0.536775063689495	-0.89761	0.000285556354374912	0.953125	2.01067655651935	down	0.00430572
Com_401_pos	L-Hydroxyproline	0.88	C5H9NO3	131.13	Amino Acid And Its Derivatives	"51-35-4"	1645000	2002000	1724000	1791000	1456000	963300	1020000	1116000	2288000	2096000	3279000	2946000	3127000	1903000	2557000	2692000	0.560958445040215	-0.834034	0.000307551329523907	0.984375	1.7990486442394	down	0.00430572
Com_526_pos	Choline Chloride	0.83	C5H14ClNO	139.62	Cholines	"67-48-1"	19180000	18530000	15920000	17250000	18060000	19080000	15330000	14740000	13600000	13180000	13380000	13290000	15230000	15080000	12650000	14860000	1.24103531949312	0.311544	0.000360560816650473	0.953125	1.48415254145888	up	0.00465956
Com_559_pos	19-Norethisterone	15.11	C20H26O2	298.419	Others	"68-22-4"	17060	20300	25160	15800	21910	25170	27800	34830	11810	17250	13990	11830	8817	15990	12680	15890	1.73688537461781	0.796503	0.000514716445324727	0.9375	1.89269379233205	up	0.0052708
Com_149_neg	Pimelic acid	5.77	C7H12O4	160.17	Fatty Acyls	"111-16-0"	232100	318800	197400	224700	408100	268200	367200	230800	564000	408300	474500	354700	430300	507500	441300	473800	0.6149573117338	-0.701442	0.000526933120191141	0.96875	1.91869331562452	down	0.0052708
Com_82_neg	3-Methyladipic acid	5.747	C7H12O4	160.17	Fatty Acyls	"3058-01-3"	231400	316600	199100	239700	408900	272700	382400	228600	568900	404300	477600	365200	419400	531600	448800	493600	0.614492909904567	-0.702532	0.000535628388584986	0.953125	1.91756632041271	down	0.0052708
Com_397_pos	L-Homocitrulline	0.972	C7H15N3O3	189.21	Amino Acid And Its Derivatives	"1190-49-4"	349700	452200	484000	412100	543300	400800	140200	596700	197500	130400	186900	153300	160200	187700	124100	170900	2.57742181540809	1.36593	0.000557724367222514	0.90625	2.03327389433797	up	0.0052708
Com_510_pos	DL-Norvaline	1.068	C5H11NO2	117.15	Amino Acid And Its Derivatives	"760-78-1"	44610000	39940000	30180000	34110000	46280000	44630000	56840000	35420000	70560000	62990000	59720000	57240000	57260000	60900000	47700000	68810000	0.684302733006307	-0.547293	0.000588459423858291	0.984375	1.77732031239935	down	0.0052708
Com_500_pos	aminoimidazole carboxamide ribonucleotide	16.98	C9H15N4O8P	338.211	Nucleotide And Its Derivates	"68984-62-3"	710400	855300	595400	701100	674100	748800	761400	859000	658400	660900	414100	406500	403700	460000	522800	527200	1.45685316755477	0.542855	0.00065125958896914	0.96875	1.84183287291386	up	0.0052708
Com_184_neg	(3-Methoxy-4-hydroxyphenyl)ethylene glycol sulfate	2.21	C9H12O7S	264.252	Organic Acid And Its Derivatives	"3415-67-6"	8396	9438	10570	4210	9166	9370	9872	8588	4991	3233	3939	4526	4469	6948	6215	4062	1.81356329625094	0.858827	0.000657000996448769	0.921875	1.94519438068604	up	0.0052708
Com_356_pos	(5-L-Glutamyl)-L-Amino Acid	1.18	C8H14N2O5	218.207	Amino Acid And Its Derivatives	"5875-41-2"	41820	102700	39850	30950	18990	103300	53140	66930	8484	7992	14320	19510	10470	22080	20850	30890	3.40039822877351	1.7657	0.000658850441647303	0.9375	2.06170170433653	up	0.0052708
Com_345_pos	Hexadecanamide	14.82	C16H33NO	255.44	Fatty Acyls	"629-54-9"	8655000	11750000	7353000	7388000	6939000	8158000	9661000	10770000	7364000	7730000	5037000	4969000	3794000	4755000	5552000	5588000	1.57793208153788	0.658035	0.000718103506354501	0.921875	1.64150307713932	up	0.0054837
Com_519_pos	Choline Hydroxide	0.828	C5H15NO2	121.18	Cholines	"123-41-1"	30800000	26760000	23400000	26730000	28190000	26030000	25010000	21790000	20910000	18860000	21270000	21000000	23090000	22520000	19550000	23080000	1.22568710359408	0.293591	0.000863610030602505	0.953125	1.34242785354619	up	0.00595873
Com_344_pos	Erucamide	16.97	C22H43NO	337.6	Fatty Acyls	"112-84-5"	68410000	81940000	58460000	69680000	66300000	72730000	73930000	84560000	65720000	64720000	41600000	40790000	39470000	44890000	52060000	52900000	1.43232624642546	0.51836	0.000877706680600459	0.96875	1.836779334787	up	0.00595873
Com_271_neg	Indoxylsulfuric acid	5.62	C8H7NO4S	213.21	Organic Acid And Its Derivatives	"487-94-5"	1352000	1914000	2249000	764000	1378000	660100	420700	661600	423200	335000	233000	431500	260000	583900	268500	363300	3.24296163400497	1.69731	0.000908935427835692	0.953125	1.57094778835235	up	0.00595873
Com_54_neg	Acetyl phosphate	0.9	C2H5O5P	140.032	Organic Acid And Its Derivatives	"590-54-5"	24220	9210	18180	16760	11301	6202	16540	9240	21710	31100	32950	31910	36140	23440	35150	24430	0.471447874002449	-1.08483	0.000922183821085834	0.96875	1.58150861328133	down	0.00595873
Com_567_pos	2-Piperidinone	4.15	C5H9NO	99.132	Organoheterocyclic compounds	"675-20-7"	58190	40270	31690	22940	29550	17040	26330	23800	7452	11860	7777	13490	21320	16430	14350	20231	2.21247010893632	1.14566	0.00103811157658623	0.96875	1.78684888052298	up	0.00625753
Com_461_pos	Pseudouridine	1.46	C9H12N2O6	244.201	Nucleotide And Its Derivates	"1445-07-4"	73500	133100	42790	76630	55830	37910	44730	71840	43200	31790	21550	30780	26660	42010	24300	23690	2.19825395524223	1.13636	0.00104292178751718	0.953125	2.03165387079626	up	0.00625753
Com_383_pos	Methylguanidine HCl	0.88	C2H8ClN3	109.56	Organic Acid And Its Derivatives	"21770-81-0"	45720	31430	21730	37580	35390	55410	53640	33650	67200	60050	78520	56770	56830	48580	84970	82400	0.58759246805649	-0.767112	0.00111894180627698	0.96875	1.72797622558589	down	0.00648215
Com_318_pos	Lysopc 16:2 (2N Isomer)	11.13	C24H46NO7P	491.308	Phospholipid		36170	62950	40100	37600	25470	87690	69330	57290	120000	124400	87660	82330	89420	114300	90650	100600	0.514727686072946	-0.958119	0.00116035606393584	0.96875	2.0491508846126	down	0.00649799
Com_693_pos	L-Valine	1.2	C5H11NO2	117.146	Amino Acid And Its Derivatives	"72-18-4"	3217000	3047000	2100000	2174000	3350000	3173000	4685000	2608000	5577000	4783000	4929000	4334000	4444000	4516000	3484000	5426000	0.649561251433601	-0.622463	0.00123439788332839	0.9375	1.84930006243235	down	0.00668964
Com_29_neg	beta-Hydroxyisobutyrate	2.4	C4H8O3	104.104	Organic Acid And Its Derivatives	"2068-83-9"	1170000	1483000	1753000	1406000	1362000	1495000	1134000	1781000	1207000	1025000	1001000	789200	901900	1282000	700100	1094000	1.44796380090498	0.534026	0.00133712376491914	0.9375	1.65314868484463	up	0.0070199
Com_623_pos	Urea	0.929	CH4N2O	60.06	Organic Acid And Its Derivatives	"57-13-6"	7354000	12870000	8540000	8191000	11680000	4786000	3759000	6467000	4712000	3613000	2019000	3257000	4525000	4262000	2728000	4343000	2.16052819172409	1.11138	0.0014223765068606	0.9375	1.95701488360267	up	0.00724119
Com_14_neg	L-Threonine	0.888	C4H9NO3	119.12	Amino Acid And Its Derivatives	"72-19-5"	228200	139000	126600	135300	151300	236800	293400	173700	315600	249600	377600	246400	298300	272800	308600	350000	0.613626028359998	-0.704568	0.00156038732633993	0.953125	1.7707446066679	down	0.00740215
Com_425_pos	Lysopc 20:4	12.9	C28H50NO7P	543.681	Phospholipid		41590000	45660000	39200000	34790000	32830000	42670000	44460000	38070000	33330000	31410000	31310000	27860000	28280000	36360000	29480000	37540000	1.24924678170364	0.321059	0.00156803450667837	0.921875	1.45383851906637	up	0.00740215
Com_608_pos	Stachydrine	0.97	C7H13NO2	143.18	Amino Acid And Its Derivatives	"471-87-4"	209600	713500	238600	306600	527500	406500	161100	203000	107400	153900	121700	129700	92740	203800	70140	179800	2.61183179440699	1.38506	0.00161417120232649	0.953125	1.5347576211991	up	0.00740215
Com_409_pos	5-Hydroxyindoleacetate	5.58	C10H9NO3	191.058	Indole And Its Derivatives	"54-16-0"	1503000	2552000	2530000	2870000	6013000	3561000	2400000	869700	1435000	706400	585200	1779000	1011000	1014000	477100	806500	2.85361265388651	1.51279	0.00172903393944184	0.921875	1.64786821175389	up	0.00740215
Com_497_pos	Asp-Phe methyl ester	5.36	C14H18N2O5	294.303	Organic Acid And Its Derivatives	"22839-47-0"	252200	320900	327500	255500	197900	374100	260500	184500	220800	153600	245600	115900	111800	133900	170800	162600	1.65254752851711	0.724692	0.00174490324994529	0.9375	1.74615557561276	up	0.00740215
Com_181_neg	(R)-3-Hydroxyisobutyric acid	2.37	C4H8O3	104.104	Organic Acid And Its Derivatives	"1910-47-0"	861400	1109000	1296000	1081000	1031000	1171000	875700	1336000	921900	769900	744900	580900	671200	985000	514400	844700	1.45222032521673	0.53826	0.00179237923022204	0.9375	1.65979655134709	up	0.00740215
Com_553_pos	N-Methyl-a-aminoisobutyric acid	1.22	C5H11NO2	117.146	Organic Acid And Its Derivatives	"2566-34-9"	42160000	35520000	29970000	30660000	47580000	43660000	58150000	28270000	70920000	56230000	59080000	55560000	55080000	57310000	47620000	68970000	0.671177007880706	-0.575235	0.00180282064678523	0.921875	1.83569782428675	down	0.00740215
Com_353_pos	Valpromide	8.38	C8H17NO	143.23	Organic Acid And Its Derivatives	"2430-27-5"	9010	5278	8725	11580	22160	3803	7650	6049	26780	20330	16680	11590	24830	20030	19290	20720	0.463369734789392	-1.10976	0.0018510375215319	0.90625	1.88070131272647	down	0.00740215
Com_131_neg	Pyrophosphate	0.97	H4O7P2	177.975	Others	"2466-09-3"	100900	97500	112200	180300	163200	101200	170600	88730	209200	200000	251400	129000	202700	161300	295600	265100	0.591862567811935	-0.756666	0.00196164057512293	0.90625	1.21465812934369	down	0.00740215
Com_647_pos	2,6-Diaminooimelic Acid	0.94	C7H14N2O4	190.2	Amino Acid And Its Derivatives	"583-93-7"	63510	81010	71230	76160	77000	51410	19260	75080	32770	30200	26680	20000	31830	29340	12920	38260	2.31828828828829	1.21306	0.00196393970089012	0.890625	1.88403173231772	up	0.00740215
Com_315_neg	Methyl 4-hydroxybenzoate	8.26	C8H8O3	152.15	Others	"99-76-3"	11984	16907	10024	11973	12920	53270	206700	41600	4976	1900	8185	5840	4246	4421	5589	3282	9.50539816332371	3.24875	0.00197174947534258	1	1.92598497660516	up	0.00740215
Com_470_pos	Ergothioneine	1.03	C9H15N3O2S	229.299	Organic Acid And Its Derivatives	"497-30-3"	324900	657900	113800	391200	76730	113900	253000	41830	857500	957600	989600	781900	1020000	709000	693500	658000	0.295969761965472	-1.75648	0.00198271787938966	1	2.08549689393756	down	0.00740215
Com_159_neg	Aminomalonic acid	0.88	C3H5NO4	119.08	Organic Acid And Its Derivatives	"1068-84-4"	306300	206300	182500	200900	212900	326100	428500	267700	485800	369700	494300	341100	420500	336600	392500	507300	0.636597168289623	-0.651547	0.00209316884301679	0.921875	1.68505370988471	down	0.00764462
Com_502_pos	2-Methylsuccinic Acid	0.94	C5H8O4	132.115	Organic Acid And Its Derivatives	"498-21-5"	797600	1183000	1019000	952300	665800	630400	372400	725100	414500	500700	449200	411100	446200	514900	394100	315500	1.84133248215426	0.88075	0.00228690796725867	0.890625	1.83231380650312	up	0.0079079
Com_582_pos	N-Acetyl-Dl-glutamic acid	1.84	C7H11NO5	189.166	Amino Acid And Its Derivatives	"5817-08-3"	4706000	6253000	3673000	3809000	2586000	1841000	2399000	1711000	1640000	1818000	1698000	1532000	1380000	1693000	1039000	1303000	2.22903412377097	1.15642	0.00233062800797071	0.984375	1.81454577645006	up	0.0079079
Com_294_neg	3-Methyl-2-oxobutanoic acid	3.829	C5H8O3	116.12	Organic Acid And Its Derivatives	"759-05-7"	32400	30790	41070	36990	31300	30480	46260	39230	60910	59210	43400	44840	53080	78190	35830	67730	0.651007468580067	-0.619254	0.00237317714344276	0.90625	1.55767388817897	down	0.0079079
Com_554_pos	Niflumic Acid	15.12	C13H9F3N2O2	282.218	Others	"4394-00-7"	635600	694300	572500	587300	571300	643700	676000	669700	536700	605000	290700	282600	225700	372900	394500	400500	1.62465418516374	0.700133	0.00240265615088645	0.953125	1.79984997439827	up	0.0079079
Com_546_pos	Feruloyl Putrescine	15.1	C14H20N2O3	264.32	Phenolamides	"501-13-3"	120600	145600	91410	107900	107000	120700	149500	136800	98450	122400	55880	51330	40970	69000	73830	74730	1.66983753558704	0.739708	0.00242075263501032	0.90625	1.77016606649066	up	0.0079079
Com_475_pos	L-Carnitine	0.87	C7H15NO3	161.2	Carnitine	"541-15-1"	1015000	3027000	1612000	3975000	1339000	10340000	6493000	3192000	12300000	14740000	13190000	8947000	7062000	9656000	8322000	10870000	0.364250708098769	-1.457	0.00245585093325342	0.9375	1.90361221461703	down	0.0079079
Com_43_neg	N-Acetylvaline	4.41	C7H13NO3	159.183	Amino Acid And Its Derivatives	"3067-19-4"	13100	17270	37490	20550	11460	3710	3837	3334	2081	2616	1431	4335	1340	2040	5005	2278	5.24240272649815	2.39023	0.00249475498045602	0.90625	1.9776785813912	up	0.0079079
Com_377_pos	S-ribosyl-L-homocysteine	0.91			Amino Acid And Its Derivatives		20410	22280	16420	11310	9577	9757	8106	42850	4629	7758	8012	7771	5243	5184	6067	6939	2.72677945080712	1.4472	0.00265613311944186	1	1.92107556956598	up	0.00826353
Com_359_pos	Feruloylcholine	14.42	C15H22NO4	280.34	Cholines		178200	205500	157500	179400	170200	180000	201800	200100	165300	176400	73730	72540	61090	97340	105200	110100	1.70906347916908	0.773206	0.00278947095603347	0.953125	1.83598742580869	up	0.00852057
Com_493_pos	L-allo-Threonine	0.87	C4H9NO3	119.12	Amino Acid And Its Derivatives	"28954-12-3"	769700	558700	456600	519900	770600	891500	1148000	592800	1284000	866900	1195000	1011000	847000	1020000	1319000	1697000	0.61773395815972	-0.694942	0.00293099678206785	0.90625	1.76560299100517	down	0.00869836
Com_411_pos	Uridine	1.86	C9H12N2O6	244.2	Nucleotide And Its Derivates	"58-96-8"	634100	774300	464800	582300	510200	450400	467900	401000	380400	316200	390300	302700	435100	463200	351900	379400	1.41925013248543	0.505129	0.00295123022570239	0.953125	1.29889498157971	up	0.00869836
Com_255_neg	3,3-Dimethylglutaric acid	5.85	C7H12O4	160.17	Fatty Acyls	"4839-46-7"	451500	534900	452400	438600	612800	466100	594100	333100	732900	561100	723600	570000	622200	713200	623300	624900	0.750986231435644	-0.413142	0.00306966954069002	0.9375	1.13530728009304	down	0.00879019
Com_561_pos	N-Tetradecanamide	13.59	C14H29NO	227.386	Fatty Acyls	"638-58-4"	155300	197300	145600	155600	147800	160100	179100	191800	159300	164000	87850	88780	86940	103700	117800	117600	1.43913949695994	0.525206	0.00308703065300406	0.859375	1.61827270876589	up	0.00879019
Com_482_pos	Trimethyllysine	1.03	C9H21N2O2	189.275	Amino Acid And Its Derivatives	"66989-56-8"	310900	305300	374200	345400	279200	354600	291500	338400	273000	174600	223700	226800	291500	264500	146500	256300	1.3999138348861	0.485338	0.00336589816256564	0.976562	1.75299376277475	up	0.00942451
Com_117_neg	6-Sialyllactose	0.73	C23H39NO19	633.551	Carbohydrates And Its Derivatives	"35890-39-2"	18150	18510	21000	11270	18800	13100	7250	6162	9459	9458	3630	4704	4376	6173	7253	7964	2.15481826583926	1.10757	0.00360227302291316	0.859375	1.63491693827071	up	0.00992101
Com_368_pos	5-Aminopentanoate	0.96	C5H11NO2	117.146	Organic Acid And Its Derivatives	"660-88-8"	51970	45560	64410	34970	16680	25760	25510	63870	9970	17620	17410	25440	26770	21210	16890	7360	2.30412840821476	1.20422	0.00369947745324722	0.875	1.65000150996856	up	0.00996165
Com_542_pos	N-acetyl-glutamate	1.67	C7H11NO5	189.166	Amino Acid And Its Derivatives		5175000	7707000	4322000	4354000	2873000	2070000	2698000	1921000	1717000	2101000	1727000	1853000	1545000	2184000	1309000	1609000	2.21573513705945	1.14779	0.00373561701566051	0.9375	1.78917362598495	up	0.00996165
Com_605_pos	Oleamide	15.08	C18H35NO	281.5	Fatty Acyls	"301-02-0"	58760000	73000000	56370000	58380000	57090000	61280000	64400000	65220000	57380000	59880000	29860000	29790000	22530000	35390000	39180000	42220000	1.56373525598457	0.644996	0.00384514840361128	0.90625	1.73343060284935	up	0.0100935
Com_449_pos	N4-Acetylcytidine	4.38	C11H15N3O6	285.253	Nucleotide And Its Derivates	"3768-18-1"	86880	44100	64620	37020	73180	43530	152800	76210	27320	28340	24230	29230	31860	41230	42720	50750	2.09786709228091	1.06892	0.00411862718265412	0.921875	1.29712123079693	up	0.0106451
Com_419_pos	10E,12Z-Octadecadienoic acid	14.42	C18H32O2	280.445	Fatty Acyls	"2420-56-6"	682000	802000	616900	693800	637200	686700	774300	774800	657300	697400	277100	268000	226400	367400	419200	450900	1.68496001427	0.752714	0.0044706467280737	0.890625	1.80512156893862	up	0.0113798
Com_599_pos	L-Saccharopine	1.03	C11H20N2O6	276.286	Amino Acid And Its Derivatives	"997-68-2"	97490	328600	121400	113800	70290	147700	131100	92790	108000	45970	79840	41330	54690	69710	50590	77550	2.09060415403275	1.06392	0.004682495293834	0.921875	1.66037324133227	up	0.0115547
Com_124_neg	Succinic acid	1.936	C4H6O4	118.09	Tca Cycle	"110-15-6"	1209000	1685000	766900	1499000	805800	955400	1014000	1646000	665300	853800	719100	699800	766400	783200	650900	773600	1.62059166793525	0.696521	0.00471739146510394	0.9375	1.81032244968498	up	0.0115547
Com_328_pos	3-Hydroxy-butyryl carnitine	1.91			Carnitine	"1469900-92-2"	71190	261400	124400	296300	47370	192400	317800	130800	442600	311400	302000	436100	307900	686100	422200	381600	0.438207848262865	-1.19031	0.00477404605606652	0.953125	1.64085325185237	down	0.0115547
Com_682_pos	Creatine	0.94	C4H9N3O2	131.133	Organic Acid And Its Derivatives	"57-00-1"	19740000	23710000	20840000	22660000	13710000	13360000	7464000	16090000	8701000	12440000	10030000	8049000	10290000	10370000	8301000	8485000	1.79445908225289	0.843549	0.00481447798426656	0.875	1.7887654644801	up	0.0115547
Com_191_neg	Hydroquinone	4.79	C6H6O2	110.111	Phenols And Its Derivatives	"123-31-9"	198000	164600	133500	67640	280400	110400	162600	134200	113600	63240	67580	65760	70970	113100	78880	86220	1.89783878061727	0.924357	0.00509215059418455	0.890625	1.49496584266248	up	0.012049
Com_325_pos	Lysine Butyrate	0.9	C10H22N2O4	234.293	Amino Acid And Its Derivatives	"80407-71-2"	7046000	7918000	8436000	13050000	6370000	8166000	7795000	14970000	14720000	16720000	19800000	11540000	8822000	13660000	13140000	15950000	0.644947180635232	-0.632747	0.00525409695803924	0.890625	1.34099830576276	down	0.0122596
Com_450_pos	Metanephrine	15.12	C10H15NO3	197.231	Phenols And Its Derivatives	"5001-33-2"	61570	78440	53650	54280	54010	54030	65950	73070	58650	61780	29940	25530	22350	34270	37310	43700	1.57879628743661	0.658825	0.00544636081397222	0.859375	1.56868113734866	up	0.0125341
Com_303_neg	Lysops 22:6	13.14	C28H44NO9P	569.62	Phospholipid		15120	15720	17490	11860	11530	15660	19080	13140	10200	12700	11220	6540	9431	12830	8057	13380	1.4177671353043	0.503621	0.00582992165567254	0.890625	1.14668957428815	up	0.0132355
Com_457_pos	Phenylacetylglutamine	5.889	C13H16N2O4	264.28	Amino Acid And Its Derivatives	"28047-15-6"	20790	62190	39220	9182	126300	11920	2886	12410	2116	13428	4473	2971	2400	3406	3082	6344	7.4541601255887	2.89805	0.00624551013134009	0.859375	1.58157007272145	up	0.0139899
Com_594_pos	2-Aminooctanoic acid	1.03	C8H17NO2	159.226	Organic Acid And Its Derivatives	"2187-07-7"	3363000	2819000	3668000	2451000	2865000	2245000	690900	1508000	983400	1879000	805100	1035000	889800	977000	811900	1481000	2.21275755455756	1.14585	0.00663040986088308	0.859375	1.76380942683188	up	0.0142594
Com_666_pos	Cortisone	8.43	C21H28O5	360.44	Others	"53-06-5"	10140	4699	5100	5216	9610	3304	3005	6147	2900	3566	1879	3572	3486	2469	2703	3965	1.92424612876936	0.944293	0.00668854879166537	0.875	1.62736354938436	up	0.0142594
Com_105_neg	Methylmalonate	1.938	C4H6O4	118.09	Organic Acid And Its Derivatives	"516-05-2"	333600	485200	208200	425200	214600	286100	277700	445500	172400	221400	216200	188500	219900	226800	192500	230600	1.60408799376611	0.681753	0.00669832492345518	0.84375	1.6619956954626	up	0.0142594
Com_565_pos	Trigonelline	0.94	C7H7NO2	137.14	Alkaloids and derivatives	"535-83-1"	358600	371900	358300	105900	474800	94880	15440	21320	65970	9171	10770	21780	13210	43640	22260	21740	8.63686277518569	3.11051	0.00670529299153378	0.84375	1.76254598492418	up	0.0142594
Com_363_pos	3-Hydroxy-3-Methylpentane-1,5-Dioic Acid	0.87	C6H10O5	162.14	Fatty Acyls	"503-49-1"	134700	275800	209800	337200	168700	813500	552600	306900	630100	880000	794300	607600	433600	542600	608600	831300	0.525365514911507	-0.928607	0.00713464013000139	0.875	1.69329649191435	down	0.0149827
Com_223_neg	2-deoxyglucose-6-phosphate	0.98	C6H13O8P	244.136	Nucleotide And Its Derivates	"3573-50-0"	14970	17320	34830	27070	10140	12530	34010	18900	38050	37900	73720	17820	46540	29700	34720	78800	0.475213435969209	-1.07335	0.0073531883617213	0.890625	1.31735991234175	down	0.0152511
Com_293_neg	O-Aceyl-L-Serine	1.056	C5H9NO4	147.129	Amino Acid And Its Derivatives	"5147-00-2"	77560	102200	61420	58040	43340	60490	67090	62860	49910	38460	48980	53820	58410	35830	41890	47930	1.4204621165685	0.50636	0.00750128460085635	0.90625	1.62074529471303	up	0.0153685
Com_685_pos	Glycine	0.88	C2H5NO2	75.07	Amino Acid And Its Derivatives	"56-40-6 "	716600	740400	787500	719000	555000	661400	617900	624300	518600	688300	605300	578000	588200	561700	496500	448000	1.20904874459261	0.273872	0.00800313270215395	0.875	1.13501814410827	up	0.0161495
Com_622_pos	(+,-)-Octopamine HCl	1.034	C8H12ClNO2	189.64	Polyamine	"770-05-8"	467800	655600	551400	493000	416800	319600	147700	402100	189800	266700	249300	197500	252600	208200	193300	242300	1.91920875701506	0.940512	0.00807476607940487	0.875	1.68310633647776	up	0.0161495
Com_197_neg	L-Glutamic acid monosodium salt	0.86	C5H8NNaO4	169.11	Amino Acid And Its Derivatives	"142-47-2"	10390000	13150000	7225000	7546000	5436000	7707000	8651000	7065000	5567000	5134000	5295000	6639000	6954000	5288000	4959000	6814000	1.43987138263666	0.52594	0.00888018102383282	0.9375	1.66727778254599	up	0.0175514
Com_334_pos	cis-gondoic acid	16.03	C20H38O2	310.515	Fatty Acyls	"26764-41-0"	212800	239200	163200	195400	171500	214600	224900	320000	195200	250400	116400	114600	118100	119800	150100	143900	1.44112536201903	0.527196	0.00910869327359377	0.859375	1.53338244792937	up	0.0177937
Com_324_pos	Lysopc 18:1	12.9	C26H52NO7P	521.667	Phospholipid	"3542-29-8"	237900000	289600000	250100000	225100000	211100000	260700000	292800000	239700000	206900000	186700000	192700000	173700000	176600000	252700000	192100000	259600000	1.22303473491773	0.290465	0.00948062633394204	0.84375	1.35831485012246	up	0.0183074
Com_606_pos	3-(2-Hydroxyphenyl)propionic acid	4.06	C9H10O3	166.17	Phenylpropanoids and polyketides	"495-78-3"	461800	494600	328400	322800	370700	560400	503300	392100	428100	314300	307900	326200	279700	266100	290500	369400	1.32991247773217	0.411331	0.0097733661054603	0.890625	1.59040471050843	up	0.0186582
Com_100_neg	D-Xylonate	0.91	C5H10O6	166.129	Organic Acid And Its Derivatives	"526-91-0"	142600	238100	310900	154700	206100	157000	135100	162900	98240	124000	174500	85100	117200	120700	142900	142400	1.49984080235613	0.584809	0.0100877296583218	0.875	1.52981582255521	up	0.019042
Com_170_neg	S-Sulfo-L-cysteine	0.92	C3H7NO5S2	201.221	Amino Acid And Its Derivatives	"1637-71-4"	162300	154300	44890	62140	103900	64070	104100	47130	19720	80230	44480	59140	29560	27820	32690	61130	2.09383544268117	1.06615	0.0104254593729635	0.875	1.23846624450766	up	0.0194609
Com_659_pos	Propionylcholine	1.03	C8H18NO2+	160.234	Cholines	"5072-54-8"	7217000	4698000	7218000	4467000	5250000	4568000	1151000	2969000	1900000	3092000	1728000	1701000	2269000	1760000	1470000	2766000	2.24967038235647	1.16971	0.0107953109075498	0.859375	1.66464578662905	up	0.0197881
Com_642_pos	3-Methylcrotonyl Glycine	5.29	C7H11NO3	157.17	Amino Acid And Its Derivatives	"33008-07-0"	31170	17500	37830	33580	9146	11640	14190	18340	8750	14120	10770	11340	10450	15290	6152	6736	2.07391637163908	1.05236	0.0108363131100072	0.875	1.19777815016391	up	0.0197881
Com_48_neg	allantoate	1.06	C4H8N4O4	176.131	Organic Acid And Its Derivatives		161200	225400	301300	149200	182100	263700	139400	138300	115800	238800	138100	84170	98880	88570	78770	135500	1.59474345742344	0.673324	0.0111584770474258	0.90625	1.38689283684577	up	0.0200544
Com_167_neg	Uric Acid	1.14	C5H4N4O3	168.11	Organic Acid And Its Derivatives	"69-93-2"	184500	94150	126500	70470	120100	114600	50190	111900	48180	43810	58590	41890	60800	110800	38310	93720	1.75853658536585	0.814375	0.011220897003181	0.890625	1.25042860925407	up	0.0200544
Com_521_pos	Pipecolic acid	1.042	C6H11NO2	129.16	Organic Acid And Its Derivatives	"535-75-1"	4074000	3507000	3795000	4086000	2124000	2590000	1993000	2446000	2079000	1563000	2527000	1837000	1180000	3171000	806900	1644000	1.66228837309814	0.733171	0.0114262370769789	0.875	1.32347403970102	up	0.0201473
Com_587_pos	O-Acetyl-L-homoserine	1	C6H11NO4	161.16	Amino Acid And Its Derivatives		190200	1405000	438700	711900	513000	1780000	1841000	767700	2249000	3020000	2406000	1763000	1314000	1500000	1650000	1997000	0.481005094660041	-1.05588	0.0115127673918375	0.859375	1.62518087802401	down	0.0201473
Com_171_neg	D-Galactonic acid	0.92	C6H12O7	196.155	Organic Acid And Its Derivatives	"13382-27-9"	106700	151900	106900	130500	131200	100000	68350	47940	42030	67890	84000	50430	44200	63340	41220	104300	1.69576405781951	0.761935	0.0117831164666189	0.875	1.33530242163938	up	0.0204079
Com_631_pos	Thiamine	0.81	C12H17N4OS+	265.35	Vitamins	"70-16-6"	17590	39760	53990	13030	29180	60620	35600	47480	90750	66860	68680	60570	50040	59510	55060	59940	0.581236190140983	-0.782804	0.0121195999217385	0.90625	1.41585641573782	down	0.0207765
Com_402_pos	Glycyl-L-valine	2.077	C7H14N2O3	174.2	Amino Acid And Its Derivatives	"1963-21-9"	285200	554600	385600	367300	495500	708000	1328000	469100	472500	245000	228300	269000	235200	211400	201500	519600	1.92793284365163	0.947055	0.0124550286695656	0.859375	1.65049229024873	up	0.0209894
Com_524_pos	L-Pipecolate	1.049	C6H11NO2	129.16	Amino Acid And Its Derivatives	"3105-95-1"	1015000	741900	787300	895600	448000	625000	504000	538600	499400	324400	589500	439800	288900	681300	168200	347500	1.66379155435759	0.734475	0.0124936714561028	0.875	1.20671709399021	up	0.0209894
Com_140_neg	Hydroxyhydroquinone	0.92	C6H6O3	126.11	Phenols And Its Derivatives	"533-73-3"	91680	65900	100500	35080	199900	257400	111600	164200	69480	35360	47140	19460	74630	36770	75710	63340	2.43252980634763	1.28246	0.0126330513547802	0.84375	1.50657428311968	up	0.0210134
Com_299_neg	5-Hydroxymethyluracil	1.041	C5H6N2O3	142.11	Nucleotide And Its Derivates	"4433-40-3"	87830	136900	122200	80990	125400	114600	115300	150100	122800	90000	94450	71260	73480	86830	78560	88260	1.32265744572303	0.403439	0.0128344933669254	0.8125	1.47762523421012	up	0.0211392
Com_219_neg	alpha-Ketocaproic acid	6.08	C6H10O3	130.142	Organic Acid And Its Derivatives	"2492-75-3"	234600	146400	147200	163400	189500	209800	238700	220800	304600	245700	203600	243500	228000	383300	198900	358900	0.715624278790676	-0.482726	0.0130469509851759	0.84375	1.26328724465161	down	0.0212805
Com_291_neg	4-Hydroxyisoleucine	1.038	C6H13NO3	147.172	Amino Acid And Its Derivatives	"781658-23-9"	10010000	12670000	7113000	7182000	4554000	7248000	7921000	7022000	5406000	4984000	5021000	6379000	6832000	4895000	4567000	5596000	1.45879120879121	0.544773	0.0134284857305848	0.875	1.61125396413024	up	0.0216922
Com_32_neg	D-Ribose	0.92	C5H10O5	150.13	Carbohydrates And Its Derivatives	"50-69-1"	65180	93500	72880	35620	75800	51810	55270	159500	42760	47950	41800	27390	32160	54100	34270	57630	1.8031118736319	0.850489	0.014075740772883	0.875	1.5232265540542	up	0.0224127
Com_506_pos	L-Serine	0.846	C3H7NO3	105.093	Amino Acid And Its Derivatives	"56-45-1"	964100	1297000	600200	765700	471300	757200	558600	644500	499100	536300	583400	505400	514800	443100	438900	492600	1.50951764002392	0.594088	0.0142928741662899	0.890625	1.54688915738645	up	0.0224127
Com_536_pos	1-Oleoyl-Sn-Glycero-3-Phosphocholine	12.82	C26H52NO7P	521.667	Phospholipid	"19420-56-5"	81300000	101300000	82430000	78580000	64900000	88100000	111800000	78260000	69210000	58910000	59020000	54200000	57700000	84500000	65460000	89460000	1.2752479292798	0.350778	0.0143702754422206	0.796875	1.32783532461211	up	0.0224127
Com_307_neg	Hydroxyglutaric acid	1.45	C5H8O5	148.11	Organic Acid And Its Derivatives	"13095-47-1"	344000	269800	111300	84700	104100	138700	83200	181100	60000	106300	71210	85570	76080	71190	103700	68660	2.04898009988953	1.03491	0.0144081398775875	0.890625	1.63316626065103	up	0.0224127
Com_292_neg	Ala-Gln	0.85	C8H15N3O4	217.22	Amino Acid And Its Derivatives	"39537-23-0"	28410	16560	28360	25110	22710	22820	11750	22500	23390	36670	47350	42540	25700	20650	53370	34120	0.62799957715212	-0.671165	0.014805884175725	0.828125	1.44242515941231	down	0.0227928
Com_108_neg	Sebacic acid	8.111	C10H18O4	202.248	Organic Acid And Its Derivatives	"111-20-6"	380600	338500	279000	329700	346900	416800	371900	351300	446200	341300	510700	355600	451400	471900	379400	431000	0.830907749077491	-0.26724	0.0149238750202398	0.84375	1.23015087363695	down	0.0227928
Com_189_neg	7-Oxodeoxycholate	9.67	C24H38O5	406.556	Bile Acids	"911-40-0"	31330	71890	14030	9901	2624	9958	13007	41455	8402	7851	1583	1975	11419	3695	1582	9200	4.24869276040869	2.08702	0.0151393392858422	0.890625	1.42072821528266	up	0.0229136
Com_468_pos	Pantothenic acid	4.57	C9H17NO5	219.235	Vitamins	"79-83-4"	31060	38770	34160	37200	18940	33540	32020	38640	36370	22570	20880	22570	24510	24680	20540	24900	1.34164044259466	0.423998	0.0154073597478176	0.8125	1.04901832144067	up	0.023111
Com_77_neg	4-Hydroxy-3-methylbenzoic acid	6.597	C8H8O3	152.15	Benzoic Acid And Its Derivatives	"499-76-3"	42610	35490	24810	20980	49690	29570	26840	27480	37530	34910	49280	43980	43650	63940	46460	36520	0.722682235383277	-0.468567	0.0157726716996577	0.828125	1.13247560948544	down	0.0234496
Com_188_neg	DL-Serine	0.83	C3H7NO3	105.09	Amino Acid And Its Derivatives	"302-84-1"	1204000	1038000	840400	781700	544500	786300	560400	585100	487700	577400	607200	600800	515100	516100	572900	562400	1.42814667988107	0.514144	0.0166204623082325	0.8125	1.34999989700593	up	0.0244933
Com_69_neg	Alpha-Muricholic acid	9.513	C24H40O5	408.578	Bile Acids	"2393-58-0"	43370	25360	38610	29140	347500	73420	21900	13410	13160	11900	2811	16470	4763	30570	19950	23540	4.81236400246825	2.26675	0.0174805327615992	0.875	1.48033846523661	up	0.025396
Com_65_neg	Ethyl myristate	15.68	C16H32O2	256.42	Fatty Acyls	"124-06-1"	2897000	3016000	1954000	2892000	1834000	2444000	2979000	2370000	1700000	2133000	1321000	2368000	1992000	2261000	1827000	2111000	1.29739705975943	0.37562	0.0175353374156485	0.84375	1.25175140835493	up	0.025396
Com_80_neg	Ureidosuccinic acid	1.031	C5H8N2O5	176.13	Amino Acid And Its Derivatives	"923-37-5"	493700	594600	914200	468300	477000	676600	490300	416800	412200	694100	397300	265100	363400	359800	249200	406300	1.43975980174112	0.525828	0.0193805620768097	0.890625	1.29082832918963	up	0.0278285
Com_103_neg	Thymidine 3,5-cyclic monophosphate	4.2	C10H13N2O7P	304.193	Nucleotide And Its Derivates	"6453-60-7"	6806	5823	6246	3806	4858	4992	3299	3952	3486	3157	3361	4471	3776	4047	2030	4114	1.3987061388088	0.484093	0.0196495880405837	0.8125	1.23441351884656	up	0.0279372
Com_273_neg	N-Acetyl-Asp-Glu	2.02	C11H16N2O8	304.253	Amino Acid And Its Derivatives	"3106-85-2"	30320	12970	8956	25750	9322	19310	22330	10500	33350	23920	30860	22310	24300	41950	16280	31240	0.621997234735293	-0.68502	0.0198613949448909	0.828125	1.36044890230101	down	0.0279372
Com_158_neg	N-acetyl-L-ornithine	0.896	C7H14N2O3	174.198	Amino Acid And Its Derivatives	"6205-08-9"	27190	29610	41610	50360	28280	23120	18650	23940	16420	28770	20120	24260	21960	21260	12280	16710	1.50055631103968	0.585497	0.0199551150375327	0.828125	1.24946363438891	up	0.0279372
Com_172_neg	D-Gluconic acid	0.91	C6H12O7	196.155	Sugar Acids And Its Derivatives	"526-95-4"	258800	351100	309200	241800	329300	251500	158800	119300	131700	165400	227100	125700	108700	163400	124200	235700	1.57562992433107	0.655929	0.0208010838836118	0.828125	1.2910282848466	up	0.0288808
Com_175_neg	D-Erythrose 4-phosphate	0.95	C4H9O7P	200.084	Carbohydrates And Its Derivatives	"585-18-2"	146800	203500	166900	156400	107600	65880	89160	142900	183400	219600	163400	170900	226200	200100	182300	169000	0.712350650207935	-0.489341	0.0213109404736767	0.890625	1.31978614126189	down	0.0293462
Com_92_neg	D-Glyceraldehyde 3-phosphate	7.37	C3H7O6P	170.058	Organic Acid And Its Derivatives	"591-57-1"	6228	5996	5314	5927	8317	5605	7767	9118	8484	3530	3987	4646	5982	4839	4968	3668	1.35328146818272	0.436462	0.0220893318972566	0.84375	1.47307094586219	up	0.0300533
Com_645_pos	N-(3-Indolylacetyl)-L-Alanine	3.97	C13H14N2O3	246.26	Amino Acid And Its Derivatives	"57105-39-2"	28010	33450	21960	30570	21240	23110	39150	15780	42930	43180	49080	21570	38200	41160	27440	41780	0.698467282373747	-0.517736	0.0221822065607044	0.828125	1.39340359218905	down	0.0300533
Com_166_neg	Thymidine 5'-diphosphate	0.69	C10H16N2O11P2	402.188	Nucleotide And Its Derivates		5611	6590	10270	5463	3677	3898	4892	5530	4489	3460	2645	1959	4627	4112	3333	5502	1.52457928104358	0.608411	0.0225694821669405	0.84375	1.39158284331503	up	0.0303334
Com_558_pos	Nε,Nε,Nε-trimethyllysine	0.76	C9H20N2O2	188.267	Amino Acid And Its Derivatives	"19253-88-4"	588100	659600	505600	402500	579400	4120000	2752000	2891000	373700	357600	405800	358700	431400	433600	405000	463400	3.87037037037037	1.95247	0.0231393090929994	0.921875	1.81196146430744	up	0.0308524
Com_336_pos	Hydrocortisone acetate	15.72	C23H32O6	404.497	Hormones	"50-03-3"	6271	18600	24880	16080	9101	23810	16930	6867	10450	7991	9323	5974	9805	8119	6248	5524	1.93175584071634	0.949913	0.0237526034422738	0.796875	1.1852673870694	up	0.0312888
Com_200_neg	L-Pyroglutamic acid	1.689	C5H7NO3	129.11	Organic Acid And Its Derivatives	"98-79-3"	645700	820400	533800	479700	304700	243200	300900	263400	218700	309000	263200	269200	211000	341500	196300	279000	1.72029311748647	0.782654	0.0238390969531393	0.796875	1.6097079799116	up	0.0312888
Com_612_pos	Acetylchloline Chloride	0.9	C7H16NO2	146.21	Cholines	"60-31-1"	40080	29990	38150	27420	14550	19160	26320	12370	48600	32260	34140	47800	37150	24070	44200	42680	0.669154068832422	-0.57959	0.02423606989625	0.828125	1.27638519453532	down	0.0315347
Com_609_pos	2-Pyrrolidinone	2.04	C4H7NO	85.1	Organoheterocyclic compounds	"616-45-5"	2652000	1815000	1229000	2178000	1784000	1806000	2293000	1414000	2850000	2070000	2655000	2077000	2365000	2665000	1971000	2887000	0.776407369498465	-0.365114	0.0244018356965035	0.84375	1.27687132996431	down	0.0315347
Com_338_pos	N-Acetylneuraminic acid	0.988	C11H19NO9	309.27	Amino Acid And Its Derivatives	"131-48-6"	74880	198000	39170	51610	43300	28020	51720	53500	29780	24450	22460	37880	47470	38310	29810	27970	2.09274396621857	1.0654	0.0270837727950868	0.890625	1.59838373849453	up	0.0347334
Com_62_neg	L-Erythrulose	1.04	C4H8O4	120.1	Carbohydrates And Its Derivatives	"533-50-6"	21490	32110	22190	10290	22120	11420	23100	40000	26270	12010	9274	8253	11620	12450	11510	16010	1.70135106194773	0.766681	0.0288124852500832	0.75	1.44451864821918	up	0.0364995
Com_352_pos	LysoPC 15:1	11.45	C23H46NO7P	479.1	Phospholipid		182000	73680	162800	63700	94510	116200	94900	58200	173600	108700	126100	111300	163500	192900	155400	191600	0.691676886599624	-0.53183	0.0288954568748678	0.8125	1.11228019617028	down	0.0364995
Com_90_neg	Stearic acid	2.27	C18H36O2	284.477	Fatty Acyls	"57-11-4"	953200	686400	397900	513900	775400	990700	1054000	695200	1268000	947400	927200	829100	966600	1153000	848600	1288000	0.737332733747372	-0.439612	0.0297023564816659	0.78125	1.18035482082755	down	0.0372388
Com_286_neg	Myristic acid	1.03	C14H28O2	228.371	Fatty Acyls	"544-63-8"	103200	76060	135200	131400	144600	90600	149200	166800	188600	103600	223000	166500	127700	175600	194900	177600	0.734482504604052	-0.4452	0.0301585100520278	0.828125	1.34300512897818	down	0.0375306
Com_130_neg	Pyruvic Acid	1.78	C3H4O3	88.062	Tca Cycle	"127-17-3"	13690	13320	10710	12260	10690	13940	10730	10560	13990	9209	8494	10510	7496	11530	7152	9603	1.22973943373	0.298353	0.0312851834255709	0.8125	1.06675912077102	up	0.0385569
Com_146_neg	p-cresol	6.59	C7H8O	108.14	Phenols And Its Derivatives	"106-44-5"	28200	42460	20760	14490	87760	245700	175200	200800	32090	17010	16860	25690	22810	37040	14470	20420	4.37453726058265	2.12913	0.0314422483979456	0.796875	1.2372827615112	up	0.0385569
Com_247_neg	5-oxoproline	1.63	C5H7NO3	129.043	Amino Acid And Its Derivatives	"149-87-1"	308800	411300	268400	241100	131000	114100	158900	116100	105800	151900	130800	130000	93840	162400	96820	133500	1.74089109107914	0.799826	0.0329919622213055	0.78125	1.54571903150172	up	0.0401641
Com_349_pos	Piperidine	2.04	C5H11N	85.15	Organoheterocyclic compounds	"110-89-4"	2301000	1561000	990500	1734000	1484000	1515000	1965000	1210000	2358000	1690000	2177000	1828000	1970000	2204000	1661000	2239000	0.791250697587896	-0.337793	0.0338874434108948	0.8125	1.27591273322091	down	0.0407978
Com_598_pos	Methionine sulfoxide	0.92	C5H11NO4S	181.21	Amino Acid And Its Derivatives	"62697-73-8"	95350	73810	70860	93850	46930	92070	72530	66940	104800	83940	92130	75770	117800	128300	74860	113100	0.774427722271405	-0.368797	0.0341423269848456	0.828125	1.12277943725248	down	0.0407978
Com_310_neg	alpha-D-Galactose 1-phosphate	0.87	C6H13O9P	260.136	Sugar Acids And Its Derivatives	"2255-14-3"	25240	47330	91000	292700	80010	235300	69590	59010	202800	354800	1238000	128100	87410	232300	106100	224300	0.349746096254191	-1.51562	0.0342410488699455	0.796875	1.05071692333486	down	0.0407978
Com_132_neg	Prostaglandin G2	2.69	C20H32O6	368.465	Hormones	"51982-36-6"	19051	18310	16280	31060	15400	15310	12720	20920	17110	9812	14750	16720	10130	19660	9094	6632	1.43445163028833	0.520499	0.035681639070417	0.765625	1.27662074592242	up	0.0418881
Com_110_neg	4-Hydroxyphenylpyruvate	1.38	C9H8O4	180.16	Benzene and substituted derivatives	"156-39-8"	97440	103600	79360	99490	123200	81340	98530	109600	103900	93250	69500	75740	77990	100600	74040	63600	1.203364610853	0.267074	0.0358306594419388	0.796875	1.25563121632137	up	0.0418881
Com_94_neg	D-Lactic acid	1.44	C3H6O3	90.08	Organic Acid And Its Derivatives	"10326-41-7"	410200	298500	201600	209100	251600	178500	264800	196900	184100	184300	189800	166200	217200	186600	161300	223500	1.32927957699934	0.410645	0.0361317171748496	0.8125	1.33799571313985	up	0.0418881
Com_676_pos	trans-3-Hydroxy-L-proline	2.14	C5H9NO3	131.13	Amino Acid And Its Derivatives	"4298-08-2"	7748000	5135000	3684000	6273000	5279000	5494000	7278000	4242000	8731000	6009000	7506000	6312000	6837000	7737000	5741000	7764000	0.796881896993132	-0.327562	0.0362688287182137	0.8125	1.27584624184958	down	0.0418881
Com_249_neg	9,10-EODE	1.69	C18H32O3	296	Fatty Acyls		34300	40720	29530	25400	19750	14890	18510	11810	16680	15470	12040	18340	14770	15550	11990	18270	1.5832182600926	0.66286	0.0364027877604719	0.796875	1.24711625879208	up	0.0418881
Com_164_neg	N-Acetyl-DL-phenylalanine	6.85	C11H13NO3	207.226	Amino Acid And Its Derivatives	"2901-75-9"	11730	9326	8473	7906	11120	14640	12400	11230	14360	15940	12680	8750	12390	15200	13840	16420	0.7923434933382	-0.335802	0.0369742847417676	0.828125	1.13546950221833	down	0.0420245
Com_193_neg	2,6-Dihydroxybenzoic acid	6.13	C7H6O4	154.12	Benzoic Acid And Its Derivatives	"303-07-1"	1772000	1878000	1661000	1415000	1033000	321400	929600	321600	1766000	1844000	2440000	1529000	1945000	2178000	1604000	1856000	0.615459701886295	-0.700264	0.0370215832130894	0.84375	1.16359707753092	down	0.0420245
Com_388_pos	Ip7G	0.96	C16H23N5O5	365.384	Nucleotide And Its Derivates	"59384-58-6"	16470	19820	18570	11840	21610	5745	11650	15780	8275	5703	6819	12910	9690	10620	6146	16100	1.59297431257622	0.671723	0.0381756010702595	0.8125	1.2673446176991	up	0.0430436
Com_508_pos	L-Glutamate	0.886	C5H9NO4	147.129	Amino Acid And Its Derivatives	"56-86-0"	13990000	18040000	9011000	13210000	9173000	11010000	13720000	9945000	9799000	7163000	7584000	11420000	11230000	7601000	9390000	11230000	1.30075447180344	0.379349	0.0384890314040157	0.75	1.37062917239921	up	0.0431077
Com_417_pos	Xanthosine	3.928	C10H12N4O6	284.225	Nucleotide And Its Derivates	"146-80-5"	2919000	333000	276400	316700	363600	242600	170400	165500	126100	274900	124500	144800	190700	150400	121300	134700	3.77718163168692	1.91731	0.0389785770698289	0.921875	1.50025910091183	up	0.0433669
Com_190_neg	2-Phenylpropionic acid	8.52	C9H10O2	150.17	Organic Acid And Its Derivatives	"492-37-5"	19160	14690	23220	17480	25760	35120	24150	28820	19480	15080	14060	8544	12860	25080	20160	19050	1.40268326458895	0.488189	0.0405809974978137	0.78125	1.06071937440162	up	0.0448527
Com_572_pos	Creatinine	0.898	C4H7N3O	113.12	Organic Acid And Its Derivatives	"60-27-5"	938400	1090000	656000	638500	657100	723000	829900	552100	539700	644200	706100	497600	595400	785800	509300	534400	1.26441558441558	0.338471	0.0413928744428735	0.8125	1.1871822785455	up	0.0454329
Com_454_pos	Isophorone	0.71	C9H14O	138.207	Ketones	"78-59-1"	97500	82680	53460	96480	45290	69830	52900	24300	19590	29730	21860	19100	49020	48070	67570	55550	1.68263068053722	0.750719	0.0420502468341243	0.796875	1.29978888798652	up	0.0454329
Com_471_pos	Dl-3-Hydroxynorvaline	0.85	C5H11NO3	133.146	Amino Acid And Its Derivatives	"2280-42-4"	987100	1463000	767700	773200	1021000	1019000	1210000	675300	989000	621300	651900	812300	767100	589300	784000	862200	1.30264435339224	0.381443	0.0422636033585233	0.78125	1.22870237457579	up	0.0454329
Com_364_pos	gamma-Butyrolactone	2.16	C4H6O2	86.09	Organoheterocyclic compounds	"96-48-0"	668750	757700	658200	950900	660200	384900	510800	558700	426100	310100	255400	659400	326000	677200	438300	586500	1.3998776841533	0.485301	0.042349733058319	0.765625	1.15204253830368	up	0.0454329
Com_195_neg	D-3-Phenyllactic acid	6.77	C9H10O3	166.17	Organic Acid And Its Derivatives	"7326-19-4"	211000	78990	72590	48870	64840	457300	334900	1089000	47730	72230	41420	63870	114700	42650	43970	112500	4.37325393733652	2.12871	0.0426598336954944	0.828125	1.40217334747305	up	0.0454329
Com_72_neg	N alpha-Acetyl-L-Arginine	1.03	C8H16N4O3	216.238	Amino Acid And Its Derivatives	"155-84-0"	9012	4754	7996	5891	4617	4114	5628	5478	3887	3859	5534	4335	5887	4395	4067	4119	1.31613225064435	0.396304	0.0427285519213292	0.8125	1.05787829713927	up	0.0454329
Com_571_pos	isoleucine	2.11	C6H13NO2	131.17	Amino Acid And Its Derivatives	"73-32-5"	111700000	81320000	52540000	92380000	75040000	79900000	100400000	62090000	117100000	86760000	107400000	88870000	99250000	110300000	84310000	112300000	0.812821689466569	-0.298989	0.0437370172612832	0.796875	1.26638455410527	down	0.0461059
Com_448_pos	N-Acetyl-L-glutamic acid	0.71	C7H11NO5	189.166	Amino Acid And Its Derivatives	"1188-37-0"	959300	891700	775900	642700	834500	9253000	6763000	6233000	651100	605900	648400	678900	719000	668500	664600	867500	4.78807754501354	2.25945	0.0439103645485813	0.859375	1.68022757228806	up	0.0461059
Com_604_pos	Indolin-2-one	5.65	C8H7NO	133.15	Indole And Its Derivatives	"59-48-3"	191400	441300	185600	196300	99840	44520	35060	59680	50350	66910	41530	78150	62030	77610	30620	37670	2.81812664373862	1.49474	0.0454892580835452	0.75	1.38513680894694	up	0.047373
Com_472_pos	6-Aminohexanoate	2.09	C6H13NO2	131.173	Organic Acid And Its Derivatives	"60-32-2"	14210000	10310000	6847000	11760000	9991000	10100000	13320000	7769000	15880000	11340000	14280000	11210000	12700000	14040000	10420000	14520000	0.807615671999234	-0.308259	0.0456811301306443	0.8125	1.22804216422225	down	0.047373
Com_390_pos	Isomaltose	0.9	C12H22O11	342.297	Carbohydrates And Its Derivatives	"499-40-1"	48390	37350	33380	67380	174100	38370	3660	14550	11440	9980	16950	11250	7917	28640	13000	8355	3.87958933154782	1.9559	0.0462385623119568	0.84375	1.33281750088045	up	0.0476569
Com_514_pos	(S)-2-Aminobutanoate	0.947	C4H9NO2	103.12	Amino Acid And Its Derivatives	"1492-24-6"	1369000	1582000	2178000	1990000	931800	991000	1066000	853200	1461000	933700	852600	916500	905900	974100	723900	870700	1.43498638458316	0.521037	0.04694062377408	0.8125	1.41341309590182	up	0.0479575
Com_42_neg	N-Oleoyl Glycine	14.62	C20H37NO3	339.513	Organic Acid And Its Derivatives	"2601-90-3"	9898	14750	6976	7474	2652	3432	3571	8205	2082	3373	4771	4000	3999	5784	2599	3456	1.89455827567855	0.921862	0.0471010765068014	0.765625	1.24587911999918	up	0.0479575
Com_157_neg	dTMP	2.14	C10H15N2O8P	322.208	Nucleotide And Its Derivates	"365-07-1"	9296	7848	12820	15860	8828	12050	8215	8620	8221	7738	6391	5271	6240	14940	5778	7640	1.34262845754512	0.42506	0.0475201896403487	0.859375	1.05555747542432	up	0.0480927
Com_551_pos	Calcium phosphorylcholine chloride	0.87	C5H13NO4P.Ca.Cl	257.666	Cholines	"4826-71-5"	116600	172200	122900	176100	165700	196100	154800	175700	267300	150100	166900	190200	550500	204900	198600	224900	0.655318931094502	-0.609731	0.0487841092375647	0.828125	1.35477010448554	down	0.0490762
Com_230_neg	Inositol	0.85	C6H12O6	180.16	Phenols And Its Derivatives	"87-89-8"	87040	119200	132400	122600	59560	84880	110800	145300	135900	112400	116400	117400	169400	143600	205700	121300	0.768006416540415	-0.38081	0.0496395214644439	0.734375	1.29807444607138	down	0.0496395
