# Supplementary material for: Stratum-specific serum metabolic reprogramming in Saanen goats with graded Brucella serological reactivity under natural exposure
Source: Front Vet Sci. 2026 Jun 26;13:1866534. doi: 10.3389/fvets.2026.1866534 (PMC13354091; doi:10.3389/fvets.2026.1866534)
Supplement: Supplementary file 5 [file Table_3.XLSX]

## Sheet: Sheet0
Each row represents one enriched KEGG pathway. Column definitions are as follows.
MapID — The unique identifier of the enriched KEGG pathway (e.g., hsa00360), as defined in the KEGG PATHWAY database.
MapTitle — The full name of the enriched KEGG pathway corresponding to the MapID.
Pvalue — The nominal P-value from the hypergeometric test used for pathway enrichment analysis. A lower value indicates stronger statistical evidence for enrichment.
x — The number of differential metabolites (i.e., metabolites meeting the screening criteria) that are annotated to this pathway.
y — The total number of metabolites in the background set (i.e., all detected and annotated metabolites) that are mapped to this pathway.
n — The total number of differential metabolites that could be annotated by KEGG, used as the effective foreground set size for enrichment calculation.
N — The total number of metabolites in the background set that could be annotated by KEGG, used as the effective background set size for enrichment calculation.
EnrichDirect — The direction of enrichment. "Over" indicates that the pathway is over-represented among differential metabolites relative to the background.
MetaIDs — A list of the differential metabolites annotated to this pathway, presented as metabolite names or internal identifiers.
KEGG_cpd_id — The KEGG compound identifier(s) (e.g., C00279) corresponding to the metabolites annotated to this pathway, as defined in the KEGG COMPOUND database.

## Sheet: A.vs.B_all_kegg_enrichment
MapID	MapTitle	Pvalue	x	y	n	N	EnrichDirect	MetaIDs	kegg_cpd_id
map00400	Phenylalanine, tyrosine and tryptophan biosynthesis	0.0470740623465914	3	6	40	263	Over	D-Erythrose 4-phosphate, Shikimic Acid, Anthranilic acid	cpd:C00279,cpd:C00493,cpd:C00108
map00410	beta-Alanine metabolism	0.142034693432628	3	9	40	263	Over	Carnosine, Spermine, L-Aspartic acid	cpd:C00386,cpd:C00750,cpd:C00049
map04150	mTOR signaling pathway	0.152091254752852	1	1	40	263	Over	L-Leucine	cpd:C00123
map04725	Cholinergic synapse	0.152091254752852	1	1	40	263	Over	Acetylcholine	cpd:C01996
map04810	Regulation of actin cytoskeleton	0.152091254752852	1	1	40	263	Over	Acetylcholine	cpd:C01996
map04971	Gastric acid secretion	0.152091254752852	1	1	40	263	Over	Acetylcholine	cpd:C01996
map04972	Pancreatic secretion	0.152091254752852	1	1	40	263	Over	Acetylcholine	cpd:C01996
map05033	Nicotine addiction	0.152091254752852	1	1	40	263	Over	Acetylcholine	cpd:C01996
map00280	Valine, leucine and isoleucine degradation	0.227333613049812	2	6	40	263	Over	L-Leucine, L-Valine	cpd:C00123,cpd:C00183
map00290	Valine, leucine and isoleucine biosynthesis	0.227333613049812	2	6	40	263	Over	L-Leucine, L-Valine	cpd:C00123,cpd:C00183
map00564	Glycerophospholipid metabolism	0.281542971584477	1	2	40	263	Over	Acetylcholine	cpd:C01996
map04911	Insulin secretion	0.281542971584477	1	2	40	263	Over	Acetylcholine	cpd:C01996
map04970	Salivary secretion	0.281542971584477	1	2	40	263	Over	Acetylcholine	cpd:C01996
map00770	Pantothenate and CoA biosynthesis	0.288776168075501	2	7	40	263	Over	L-Aspartic acid, L-Valine	cpd:C00049,cpd:C00183
map04978	Mineral absorption	0.288776168075501	2	7	40	263	Over	L-Leucine, L-Valine	cpd:C00123,cpd:C00183
map01230	Biosynthesis of amino acids	0.2921712043628	7	32	40	263	Over	S-Sulfo-L-cysteine, D-Erythrose 4-phosphate, Shikimic Acid, Anthranilic acid, L-Leucine, L-Saccharopine, L-Valine	cpd:C05824,cpd:C00279,cpd:C00493,cpd:C00108,cpd:C00123,cpd:C00449,cpd:C00183
map00140	Steroid hormone biosynthesis	0.349818706466908	2	8	40	263	Over	Tetrahydrocorticosterone, Aldosterone	cpd:C05476,cpd:C01780
map00480	Glutathione metabolism	0.349818706466908	2	8	40	263	Over	L-Pyroglutamic acid, Spermine	cpd:C01879,cpd:C00750
map00471	D-Glutamine and D-glutamate metabolism	0.391651328429768	1	3	40	263	Over	D-Glutamine	cpd:C00819
map00780	Biotin metabolism	0.391651328429768	1	3	40	263	Over	Pimelic acid	cpd:C02656
map01523	Antifolate resistance	0.391651328429768	1	3	40	263	Over	dTMP	cpd:C00364
map04122	Sulfur relay system	0.391651328429768	1	3	40	263	Over	Thiamine	cpd:C00378
map04721	Synaptic vesicle cycle	0.391651328429768	1	3	40	263	Over	Acetylcholine	cpd:C01996
map04960	Aldosterone-regulated sodium reabsorption	0.391651328429768	1	3	40	263	Over	Aldosterone	cpd:C01780
map00340	Histidine metabolism	0.400956910799645	3	12	40	263	Over	Carnosine, Ergothioneine, L-Aspartic acid	cpd:C00386,cpd:C05570,cpd:C00049
map04974	Protein digestion and absorption	0.425454020143893	3	13	40	263	Over	Piperidine, L-Leucine, L-Valine	cpd:C01746,cpd:C00123,cpd:C00183
map00790	Folate biosynthesis	0.485243431748266	1	4	40	263	Over	Neopterin	cpd:C05926
map04925	Aldosterone synthesis and secretion	0.485243431748266	1	4	40	263	Over	Aldosterone	cpd:C01780
map04976	Bile secretion	0.491778691232179	4	18	40	263	Over	Cholic acid, L-Carnitine, Spermine, Acetylcholine	cpd:C00695,cpd:C00318,cpd:C00750,cpd:C01996
map00232	Caffeine metabolism	0.564742515648147	1	5	40	263	Over	3-Methylxanthine	cpd:C16357
map00730	Thiamine metabolism	0.564742515648147	1	5	40	263	Over	Thiamine	cpd:C00378
map00750	Vitamin B6 metabolism	0.564742515648147	1	5	40	263	Over	D-Erythrose 4-phosphate	cpd:C00279
map01040	Biosynthesis of unsaturated fatty acids	0.564742515648147	1	5	40	263	Over	Stearic acid	cpd:C01530
map04742	Taste transduction	0.564742515648147	1	5	40	263	Over	Acetylcholine	cpd:C01996
map00030	Pentose phosphate pathway	0.652105161182545	2	10	40	263	Over	D-Erythrose 4-phosphate, 6-Phospho-D-gluconate	cpd:C00279,cpd:C00345
map05230	Central carbon metabolism in cancer	0.676306541274194	2	11	40	263	Over	L-Leucine, L-Valine	cpd:C00123,cpd:C00183
map00270	Cysteine and methionine metabolism	0.717811697784657	3	16	40	263	Over	S-Sulfo-L-cysteine, O-Acetyl-L-homoserine, L-Aspartic acid	cpd:C05824,cpd:C01077,cpd:C00049
map00970	Aminoacyl-tRNA biosynthesis	0.717811697784657	3	16	40	263	Over	L-Leucine, L-Aspartic acid, L-Valine	cpd:C00123,cpd:C00049,cpd:C00183
map00061	Fatty acid biosynthesis	1	1	6	40	263	Over	Stearic acid	cpd:C01530
map00310	Lysine degradation	1	2	13	40	263	Over	5-Aminopentanoate, L-Saccharopine	cpd:C00431,cpd:C00449
map00330	Arginine and proline metabolism	1	3	19	40	263	Over	5-Aminopentanoate, cis-4-Hydroxy-D-proline, Spermine	cpd:C00431,cpd:C03440,cpd:C00750
map04024	cAMP signaling pathway	1	1	6	40	263	Over	Acetylcholine	cpd:C01996

## Sheet: A.vs.C_all_kegg_enrichment
MapID	MapTitle	Pvalue	x	y	n	N	EnrichDirect	MetaIDs	kegg_cpd_id
map00640	Propanoate metabolism	0.0157378686685875	5	7	70	263	Over	Methylmalonate, Succinic acid, 2-Hydroxybutyric acid, 2-Hydroxybutanoic acid, L-Lactic acid	cpd:C02170,cpd:C00042,cpd:C05984,cpd:C05984,cpd:C00186
map00030	Pentose phosphate pathway	0.136739527687352	5	10	70	263	Over	Ribose 1-phosphate, Sedoheptulose 7-phosphate, D-Erythrose 4-phosphate, D-Ribose, D-Xylulose 5-phosphate	cpd:C00620,cpd:C05382,cpd:C00279,cpd:C21057;cpd:C00121,cpd:C00231
map00240	Pyrimidine metabolism	0.165292854781364	7	17	70	263	Over	Methylmalonate, Uracil, 5-Methylcytosine, Uridine, Cytidine, Pseudouridine, Urea	cpd:C02170,cpd:C00106,cpd:C02376,cpd:C00299,cpd:C00475,cpd:C02067,cpd:C00086
map00190	Oxidative phosphorylation	0.17376162294727	2	3	70	263	Over	Succinic acid, Pyrophosphate	cpd:C00042,cpd:C00013
map00983	Drug metabolism - other enzymes	0.17376162294727	2	3	70	263	Over	6-Methylmercaptopurine, Isonicotinic acid	cpd:C16614,cpd:C07446
map00400	Phenylalanine, tyrosine and tryptophan biosynthesis	0.193625743652463	3	6	70	263	Over	D-Erythrose 4-phosphate, Shikimic Acid, Anthranilic acid	cpd:C00279,cpd:C00493,cpd:C00108
map00620	Pyruvate metabolism	0.214850068220627	4	8	70	263	Over	Succinic acid, Acetyl phosphate, L-Lactic acid, D-Lactic acid	cpd:C00042,cpd:C00227,cpd:C00186,cpd:C00256
map00360	Phenylalanine metabolism	0.236836928002422	6	15	70	263	Over	Succinic acid, 3-(3-Hydroxyphenyl)propanoic acid, 2-Hydroxyphenylacetic acid, Phenylacetylglycine, Phenylacetylglutamine, trans-Cinnamic acid	cpd:C00042,cpd:C11457,cpd:C05852,cpd:C05598,cpd:C04148,cpd:C00423
map00600	Sphingolipid metabolism	0.26615969581749	1	1	70	263	Over	L-Serine	cpd:C00065
map00920	Sulfur metabolism	0.288591798311687	2	4	70	263	Over	Succinic acid, L-Serine	cpd:C00042,cpd:C00065
map00120	Primary bile acid biosynthesis	0.387399993264326	3	7	70	263	Over	Chenodeoxycholic acid, Cholic acid, Glycine	cpd:C02528,cpd:C00695,cpd:C00037
map00770	Pantothenate and CoA biosynthesis	0.387399993264326	3	7	70	263	Over	3-Methyl-2-oxobutanoic acid, Uracil, Pantothenic acid	cpd:C00141,cpd:C00106,cpd:C00864
map01200	Carbon metabolism	0.403001973453874	6	17	70	263	Over	Sedoheptulose 7-phosphate, D-Erythrose 4-phosphate, L-Serine, Acetyl phosphate, Glycine, D-Xylulose 5-phosphate	cpd:C05382,cpd:C00279,cpd:C00065,cpd:C00227,cpd:C00037,cpd:C00231
map00053	Ascorbate and aldarate metabolism	0.442248741607002	3	8	70	263	Over	Galactaric acid, L-Arabinose, D-Xylulose 5-phosphate	cpd:C00879,cpd:C00259;cpd:C11476,cpd:C00231
map00440	Phosphonate and phosphinate metabolism	0.462223899225031	1	2	70	263	Over	Glycine	cpd:C00037
map04071	Sphingolipid signaling pathway	0.462223899225031	1	2	70	263	Over	L-Serine	cpd:C00065
map04270	Vascular smooth muscle contraction	0.462223899225031	1	2	70	263	Over	Noradrenaline	cpd:C00547
map04540	Gap junction	0.462223899225031	1	2	70	263	Over	Noradrenaline	cpd:C00547
map04970	Salivary secretion	0.462223899225031	1	2	70	263	Over	Noradrenaline	cpd:C00547
map00230	Purine metabolism	0.580857031243431	6	18	70	263	Over	Uric Acid, Ribose 1-phosphate, allantoate, Hypoxanthine, Urea, Glycine	cpd:C00366,cpd:C00620,cpd:C00499,cpd:C00262,cpd:C00086,cpd:C00037
map00750	Vitamin B6 metabolism	0.611364122136919	2	5	70	263	Over	D-Erythrose 4-phosphate, Pyridoxine 5'-Phosphate	cpd:C00279,cpd:C00627
map00040	Pentose and glucuronate interconversions	0.658361949227338	2	6	70	263	Over	L-Arabinose, D-Xylulose 5-phosphate	cpd:C00259;cpd:C11476,cpd:C00231
map00280	Valine, leucine and isoleucine degradation	0.658361949227338	2	6	70	263	Over	Methylmalonate, 3-Methyl-2-oxobutanoic acid	cpd:C02170,cpd:C00141
map00650	Butanoate metabolism	0.658361949227338	2	6	70	263	Over	Succinic acid, Maleic Acid	cpd:C00042,cpd:C01384
map04024	cAMP signaling pathway	0.658361949227338	2	6	70	263	Over	Noradrenaline, L-Lactic acid	cpd:C00547,cpd:C00186
map00410	beta-Alanine metabolism	0.703617359309018	3	9	70	263	Over	Uracil, Pantothenic acid, Spermine	cpd:C00106,cpd:C00864,cpd:C00750
map00310	Lysine degradation	0.750598418090053	4	13	70	263	Over	N6-Acetyl-L-lysine, Pipecolic acid, L-Pipecolate, Glycine	cpd:C02727,cpd:C00408,cpd:C00408,cpd:C00037
map00260	Glycine, serine and threonine metabolism	0.770590814763661	5	16	70	263	Over	Ectoine, L-allo-Threonine, L-Serine, Creatine, Glycine	cpd:C06231,cpd:C05519,cpd:C00065,cpd:C00300,cpd:C00037
map00330	Arginine and proline metabolism	0.811316055191641	6	19	70	263	Over	D-Proline, L-Hydroxyproline, Spermine, Urea, Pyrrole-2-carboxylate, Creatine	cpd:C00763,cpd:C01157,cpd:C00750,cpd:C00086,cpd:C05942,cpd:C00300
map01230	Biosynthesis of amino acids	0.999999999999997	9	32	70	263	Over	Sedoheptulose 7-phosphate, D-Erythrose 4-phosphate, Shikimic Acid, 3-Methyl-2-oxobutanoic acid, Anthranilic acid, L-Serine, L-Citrulline, Glycine, D-Xylulose 5-phosphate	cpd:C05382,cpd:C00279,cpd:C00493,cpd:C00141,cpd:C00108,cpd:C00065,cpd:C00327,cpd:C00037,cpd:C00231
map00471	D-Glutamine and D-glutamate metabolism	1	1	3	70	263	Over	D-Glutamine	cpd:C00819
map00780	Biotin metabolism	1	1	3	70	263	Over	Urea	cpd:C00086
map04066	HIF-1 signaling pathway	1	1	3	70	263	Over	L-Lactic acid	cpd:C00186
map04261	Adrenergic signaling in cardiomyocytes	1	1	3	70	263	Over	Noradrenaline	cpd:C00547
map04721	Synaptic vesicle cycle	1	1	3	70	263	Over	Noradrenaline	cpd:C00547
map04922	Glucagon signaling pathway	1	1	3	70	263	Over	L-Lactic acid	cpd:C00186
map04923	Regulation of lipolysis in adipocytes	1	1	3	70	263	Over	Noradrenaline	cpd:C00547
map04924	Renin secretion	1	1	3	70	263	Over	Noradrenaline	cpd:C00547
map05012	Parkinson's disease	1	1	3	70	263	Over	Pyrophosphate	cpd:C00013
map00052	Galactose metabolism	1	3	11	70	263	Over	Dulcitol, alpha-D-Galactose 1-phosphate, D-Galactosamine	cpd:C01697,cpd:C00446,cpd:C02262
map00380	Tryptophan metabolism	1	4	14	70	263	Over	Indolelactate, 5-Hydroxyindoleacetate, Anthranilic acid, Picolinic acid	cpd:C02043,cpd:C05635,cpd:C00108,cpd:C10164
map00760	Nicotinate and nicotinamide metabolism	1	3	11	70	263	Over	Succinic acid, Trigonelline, Maleic Acid	cpd:C00042,cpd:C01004,cpd:C01384

## Sheet: B.vs.C_all_kegg_enrichment
MapID	MapTitle	Pvalue	x	y	n	N	EnrichDirect	MetaIDs	kegg_cpd_id
map00290	Valine, leucine and isoleucine biosynthesis	0.0343858585282795	4	6	65	263	Over	Pyruvic Acid, L-Threonine, 3-Methyl-2-oxobutanoic acid, L-Valine	cpd:C00022,cpd:C00188,cpd:C00141,cpd:C00183
map00440	Phosphonate and phosphinate metabolism	0.0603721011232694	2	2	65	263	Over	Pyruvic Acid, Glycine	cpd:C00022,cpd:C00037
map00030	Pentose phosphate pathway	0.0709423168397994	5	10	65	263	Over	Pyruvic Acid, D-Gluconic acid, D-Erythrose 4-phosphate, D-Ribose, D-Glyceraldehyde 3-phosphate	cpd:C00022,cpd:C00257,cpd:C00279,cpd:C21057;cpd:C00121,cpd:C00118
map00330	Arginine and proline metabolism	0.0941389257313231	8	19	65	263	Over	Pyruvic Acid, 5-Aminopentanoate, L-Hydroxyproline, L-Glutamate, Creatinine, Urea, trans-3-Hydroxy-L-proline, Creatine	cpd:C00022,cpd:C00431,cpd:C01157,cpd:C00025,cpd:C00791,cpd:C00086,cpd:C05147,cpd:C00300
map00730	Thiamine metabolism	0.0985113937111511	3	5	65	263	Over	Thiamine, Glycine, D-Glyceraldehyde 3-phosphate	cpd:C00378,cpd:C00037,cpd:C00118
map00860	Porphyrin and chlorophyll metabolism	0.0985113937111511	3	5	65	263	Over	L-Threonine, L-Glutamate, Glycine	cpd:C00188,cpd:C00025,cpd:C00037
map00620	Pyruvate metabolism	0.106568996449429	4	8	65	263	Over	Succinic acid, Pyruvic Acid, Acetyl phosphate, D-Lactic acid	cpd:C00042,cpd:C00022,cpd:C00227,cpd:C00256
map00052	Galactose metabolism	0.146456045175808	5	11	65	263	Over	D-Mannose, D-Galactonic acid, Inositol, alpha-D-Galactose 1-phosphate, D-Glyceraldehyde 3-phosphate	cpd:C00159,cpd:C00880,cpd:C00137,cpd:C00446,cpd:C00118
map00190	Oxidative phosphorylation	0.151971151103402	2	3	65	263	Over	Succinic acid, Pyrophosphate	cpd:C00042,cpd:C00013
map00780	Biotin metabolism	0.151971151103402	2	3	65	263	Over	Pimelic acid, Urea	cpd:C02656,cpd:C00086
map00280	Valine, leucine and isoleucine degradation	0.162636928894023	3	6	65	263	Over	Methylmalonate, 3-Methyl-2-oxobutanoic acid, L-Valine	cpd:C02170,cpd:C00141,cpd:C00183
map00260	Glycine, serine and threonine metabolism	0.236376488806233	6	16	65	263	Over	Pyruvic Acid, L-Threonine, L-allo-Threonine, L-Serine, Creatine, Glycine	cpd:C00022,cpd:C00188,cpd:C05519,cpd:C00065,cpd:C00300,cpd:C00037
map00600	Sphingolipid metabolism	0.247148288973384	1	1	65	263	Over	L-Serine	cpd:C00065
map00900	Terpenoid backbone biosynthesis	0.247148288973384	1	1	65	263	Over	D-Glyceraldehyde 3-phosphate	cpd:C00118
map04070	Phosphatidylinositol signaling system	0.247148288973384	1	1	65	263	Over	Inositol	cpd:C00137
map04611	Platelet activation	0.247148288973384	1	1	65	263	Over	Prostaglandin G2	cpd:C05956
map00920	Sulfur metabolism	0.256076994446207	2	4	65	263	Over	Succinic acid, L-Serine	cpd:C00042,cpd:C00065
map00430	Taurine and hypotaurine metabolism	0.269199531152301	4	10	65	263	Over	Pyruvic Acid, Sulfoacetic acid, L-Glutamate, Acetyl phosphate	cpd:C00022,cpd:C14179,cpd:C00025,cpd:C00227
map00310	Lysine degradation	0.318904723806669	5	13	65	263	Over	5-Aminopentanoate, Pipecolic acid, L-Pipecolate, L-Saccharopine, Glycine	cpd:C00431,cpd:C00408,cpd:C00408,cpd:C00449,cpd:C00037
map02010	ABC transporters	0.358231789505679	8	23	65	263	Over	L-Threonine, D-Mannose, Inositol, D-Ribose, L-Serine, Urea, Thiamine, L-Valine	cpd:C00188,cpd:C00159,cpd:C00137,cpd:C21057;cpd:C00121,cpd:C00065,cpd:C00086,cpd:C00378,cpd:C00183
map00770	Pantothenate and CoA biosynthesis	0.369082655474699	3	7	65	263	Over	3-Methyl-2-oxobutanoic acid, Pantothenic acid, L-Valine	cpd:C00141,cpd:C00864,cpd:C00183
map00480	Glutathione metabolism	0.412626487044906	3	8	65	263	Over	L-Pyroglutamic acid, L-Glutamate, Glycine	cpd:C01879,cpd:C00025,cpd:C00037
map00910	Nitrogen metabolism	0.433924476823499	1	2	65	263	Over	L-Glutamate	cpd:C00025
map04071	Sphingolipid signaling pathway	0.433924476823499	1	2	65	263	Over	L-Serine	cpd:C00065
map04142	Lysosome	0.433924476823499	1	2	65	263	Over	D-Mannose	cpd:C00159
map01230	Biosynthesis of amino acids	0.486535364404455	10	32	65	263	Over	4-Hydroxyphenylpyruvate, L-Threonine, S-Sulfo-L-cysteine, D-Erythrose 4-phosphate, 3-Methyl-2-oxobutanoic acid, N-Acetyl-L-glutamic acid, L-Serine, L-Saccharopine, Glycine, L-Valine	cpd:C01179,cpd:C00188,cpd:C05824,cpd:C00279,cpd:C00141,cpd:C00624,cpd:C00065,cpd:C00449,cpd:C00037,cpd:C00183
map00360	Phenylalanine metabolism	0.536583378286598	5	15	65	263	Over	Succinic acid, Pyruvic Acid, Phenylacetylglycine, Phenylacetylglutamine, 3-(2-Hydroxyphenyl)propionic acid	cpd:C00042,cpd:C00022,cpd:C05598,cpd:C04148,cpd:C01198
map00270	Cysteine and methionine metabolism	0.553212475456764	5	16	65	263	Over	Pyruvic Acid, S-Sulfo-L-cysteine, L-Serine, (S)-2-Aminobutanoate, O-Acetyl-L-homoserine	cpd:C00022,cpd:C05824,cpd:C00065,cpd:C02356,cpd:C01077
map00970	Aminoacyl-tRNA biosynthesis	0.553212475456764	5	16	65	263	Over	L-Threonine, L-Serine, L-Glutamate, Glycine, L-Valine	cpd:C00188,cpd:C00065,cpd:C00025,cpd:C00037,cpd:C00183
map00471	D-Glutamine and D-glutamate metabolism	0.574901139683547	1	3	65	263	Over	L-Glutamate	cpd:C00025
map00524	Neomycin, kanamycin and gentamicin biosynthesis	0.574901139683547	1	3	65	263	Over	L-Glutamate	cpd:C00025
map00590	Arachidonic acid metabolism	0.574901139683547	1	3	65	263	Over	Prostaglandin G2	cpd:C05956
map01523	Antifolate resistance	0.574901139683547	1	3	65	263	Over	dTMP	cpd:C00364
map04122	Sulfur relay system	0.574901139683547	1	3	65	263	Over	Thiamine	cpd:C00378
map04960	Aldosterone-regulated sodium reabsorption	0.574901139683547	1	3	65	263	Over	Cortisone	cpd:C00762
map05012	Parkinson's disease	0.574901139683547	1	3	65	263	Over	Pyrophosphate	cpd:C00013
map00562	Inositol phosphate metabolism	0.599931091883647	2	5	65	263	Over	Inositol, D-Glyceraldehyde 3-phosphate	cpd:C00137,cpd:C00118
map00750	Vitamin B6 metabolism	0.599931091883647	2	5	65	263	Over	D-Erythrose 4-phosphate, D-Glyceraldehyde 3-phosphate	cpd:C00279,cpd:C00118
map04726	Serotonergic synapse	0.599931091883647	2	5	65	263	Over	Prostaglandin G2, 5-Hydroxyindoleacetate	cpd:C05956,cpd:C05635
map00010	Glycolysis / Gluconeogenesis	0.639007589885709	2	6	65	263	Over	Pyruvic Acid, D-Glyceraldehyde 3-phosphate	cpd:C00022,cpd:C00118
map00040	Pentose and glucuronate interconversions	0.639007589885709	2	6	65	263	Over	D-Xylonate, Pyruvic Acid	cpd:C00502,cpd:C00022
map00061	Fatty acid biosynthesis	0.639007589885709	2	6	65	263	Over	Myristic acid, Stearic acid	cpd:C06424,cpd:C01530
map00400	Phenylalanine, tyrosine and tryptophan biosynthesis	0.639007589885709	2	6	65	263	Over	4-Hydroxyphenylpyruvate, D-Erythrose 4-phosphate	cpd:C01179,cpd:C00279
map00650	Butanoate metabolism	0.639007589885709	2	6	65	263	Over	Succinic acid, L-Glutamate	cpd:C00042,cpd:C00025
map00051	Fructose and mannose metabolism	0.683721954562641	2	7	65	263	Over	D-Mannose, D-Glyceraldehyde 3-phosphate	cpd:C00159,cpd:C00118
map00640	Propanoate metabolism	0.683721954562641	2	7	65	263	Over	Methylmalonate, Succinic acid	cpd:C02170,cpd:C00042
map04978	Mineral absorption	0.683721954562641	2	7	65	263	Over	L-Threonine, L-Valine	cpd:C00188,cpd:C00183
map00220	Arginine biosynthesis	0.712204348517531	3	10	65	263	Over	N-Acetyl-L-glutamic acid, L-Glutamate, Urea	cpd:C00624,cpd:C00025,cpd:C00086
map00520	Amino sugar and nucleotide sugar metabolism	0.712204348517531	3	10	65	263	Over	D-Mannose, alpha-D-Galactose 1-phosphate, N-Acetylneuraminic acid	cpd:C00159,cpd:C00446,cpd:C00270
map00630	Glyoxylate and dicarboxylate metabolism	0.741417626149391	4	13	65	263	Over	Succinic acid, L-Serine, L-Glutamate, Glycine	cpd:C00042,cpd:C00065,cpd:C00025,cpd:C00037
map04974	Protein digestion and absorption	0.741417626149391	4	13	65	263	Over	L-Threonine, Piperidine, L-Serine, L-Valine	cpd:C00188,cpd:C01746,cpd:C00065,cpd:C00183
map01210	2-Oxocarboxylic acid metabolism	0.767670487237517	4	15	65	263	Over	4-Hydroxyphenylpyruvate, 3-Methyl-2-oxobutanoic acid, N-Acetyl-L-glutamic acid, L-Valine	cpd:C01179,cpd:C00141,cpd:C00624,cpd:C00183
map00240	Pyrimidine metabolism	0.771215845731868	5	17	65	263	Over	Methylmalonate, dTMP, Uridine, Pseudouridine, Urea	cpd:C02170,cpd:C00364,cpd:C00299,cpd:C02067,cpd:C00086
map01200	Carbon metabolism	0.771215845731868	5	17	65	263	Over	D-Gluconic acid, D-Erythrose 4-phosphate, L-Serine, Acetyl phosphate, Glycine	cpd:C00257,cpd:C00279,cpd:C00065,cpd:C00227,cpd:C00037
map00230	Purine metabolism	0.778788840385343	5	18	65	263	Over	Uric Acid, Xanthosine, allantoate, Urea, Glycine	cpd:C00366,cpd:C01762,cpd:C00499,cpd:C00086,cpd:C00037
map00053	Ascorbate and aldarate metabolism	1	2	8	65	263	Over	Pyruvic Acid, Inositol	cpd:C00022,cpd:C00137
map00250	Alanine, aspartate and glutamate metabolism	1	3	12	65	263	Over	Succinic acid, Pyruvic Acid, L-Glutamate	cpd:C00042,cpd:C00022,cpd:C00025
map00340	Histidine metabolism	1	3	12	65	263	Over	Ergothioneine, L-Glutamate, 1-Methylhistamine	cpd:C05570,cpd:C00025,cpd:C05127
map00500	Starch and sucrose metabolism	1	1	4	65	263	Over	Isomaltose	cpd:C00252
map05215	Prostate cancer	1	1	4	65	263	Over	Cortisone	cpd:C00762
