# Supplementary material for: Stratum-specific serum metabolic reprogramming in Saanen goats with graded Brucella serological reactivity under natural exposure
Source: Front Vet Sci. 2026 Jun 26;13:1866534. doi: 10.3389/fvets.2026.1866534 (PMC13354091; doi:10.3389/fvets.2026.1866534)
Supplement: Supplementary file 6 [file Table_4.XLSX]

## Sheet: Summary
Comparison	LOOCV accuracy (%)	LOOCV error rate (%)	R²Y	Correct (n)	Total (n)
Negative vs 2+	87.5	12.5	0.8844	14	16
Negative vs 4+	93.8	6.2	0.9125	15	16
2+ vs 4+	93.8	6.2	0.9068	15	16

## Sheet: Sample-level
Sample	True group	Predicted group	Correct	Comparison
all_A1	Negative	Negative	Yes	Negative vs 2+
all_A2	Negative	Negative	Yes	Negative vs 2+
all_A3	Negative	Negative	Yes	Negative vs 2+
all_A4	Negative	Negative	Yes	Negative vs 2+
all_A5	Negative	Negative	Yes	Negative vs 2+
all_A6	Negative	Negative	Yes	Negative vs 2+
all_A7	Negative	Negative	Yes	Negative vs 2+
all_A8	Negative	Negative	Yes	Negative vs 2+
all_B9	2+	2+	Yes	Negative vs 2+
all_B10	2+	2+	Yes	Negative vs 2+
all_B11	2+	2+	Yes	Negative vs 2+
all_B12	2+	2+	Yes	Negative vs 2+
all_B13	2+	2+	Yes	Negative vs 2+
all_B14	2+	Negative	No	Negative vs 2+
all_B15	2+	Negative	No	Negative vs 2+
all_B16	2+	2+	Yes	Negative vs 2+
all_A1	Negative	Negative	Yes	Negative vs 4+
all_A2	Negative	Negative	Yes	Negative vs 4+
all_A3	Negative	Negative	Yes	Negative vs 4+
all_A4	Negative	Negative	Yes	Negative vs 4+
all_A5	Negative	Negative	Yes	Negative vs 4+
all_A6	Negative	4+	No	Negative vs 4+
all_A7	Negative	Negative	Yes	Negative vs 4+
all_A8	Negative	Negative	Yes	Negative vs 4+
all_C17	4+	4+	Yes	Negative vs 4+
all_C18	4+	4+	Yes	Negative vs 4+
all_C19	4+	4+	Yes	Negative vs 4+
all_C20	4+	4+	Yes	Negative vs 4+
all_C21	4+	4+	Yes	Negative vs 4+
all_C22	4+	4+	Yes	Negative vs 4+
all_C23	4+	4+	Yes	Negative vs 4+
all_C24	4+	4+	Yes	Negative vs 4+
all_B9	2+	2+	Yes	2+ vs 4+
all_B10	2+	2+	Yes	2+ vs 4+
all_B11	2+	2+	Yes	2+ vs 4+
all_B12	2+	2+	Yes	2+ vs 4+
all_B13	2+	2+	Yes	2+ vs 4+
all_B14	2+	2+	Yes	2+ vs 4+
all_B15	2+	4+	No	2+ vs 4+
all_B16	2+	2+	Yes	2+ vs 4+
all_C17	4+	4+	Yes	2+ vs 4+
all_C18	4+	4+	Yes	2+ vs 4+
all_C19	4+	4+	Yes	2+ vs 4+
all_C20	4+	4+	Yes	2+ vs 4+
all_C21	4+	4+	Yes	2+ vs 4+
all_C22	4+	4+	Yes	2+ vs 4+
all_C23	4+	4+	Yes	2+ vs 4+
all_C24	4+	4+	Yes	2+ vs 4+
