# Supplementary material for: Stratum-specific serum metabolic reprogramming in Saanen goats with graded Brucella serological reactivity under natural exposure
Source: Front Vet Sci. 2026 Jun 26;13:1866534. doi: 10.3389/fvets.2026.1866534 (PMC13354091; doi:10.3389/fvets.2026.1866534)
Supplement: Supplementary file 7 [file Table_5.XLSX]

## Sheet: Topology ORA
Rank	Comparison	Pathway ID	Pathway name	Observed hits	Pathway size	Expected hits	Pathway impact	P value	Hit metabolites
1	Negative vs 2+ weak positive	map00400	Phenylalanine, tyrosine and tryptophan biosynthesis	3	6	0.94	0.5	0.0519	Anthranilic acid; D-Erythrose 4-phosphate; Shikimic Acid
2	Negative vs 2+ weak positive	map00410	beta-Alanine metabolism	3	9	1.41	0.3333	0.1539	L-Aspartic acid; Carnosine; Spermine
3	Negative vs 2+ weak positive	map01230	Biosynthesis of amino acids	7	32	5.02	0.2188	0.2200	Anthranilic acid; L-Leucine; L-Valine; D-Erythrose 4-phosphate; L-Saccharopine; Shikimic Acid; S-Sulfo-L-cysteine
4	Negative vs 2+ weak positive	map00280	Valine, leucine and isoleucine degradation	2	6	0.94	0.3333	0.2394	L-Leucine; L-Valine
5	Negative vs 2+ weak positive	map00290	Valine, leucine and isoleucine biosynthesis	2	6	0.94	0.3333	0.2394	L-Leucine; L-Valine
6	Negative vs 2+ weak positive	map00340	Histidine metabolism	3	11	1.73	0.2727	0.2409	L-Aspartic acid; Carnosine; Ergothioneine
7	Negative vs 2+ weak positive	map00564	Glycerophospholipid metabolism	1	2	0.31	0.5	0.2898	Acetylcholine
8	Negative vs 2+ weak positive	map04911	Insulin secretion	1	2	0.31	0.5	0.2898	Acetylcholine
9	Negative vs 2+ weak positive	map04970	Salivary secretion	1	2	0.31	0.5	0.2898	Acetylcholine
10	Negative vs 2+ weak positive	map04978	Mineral absorption	2	7	1.1	0.2857	0.3029	L-Leucine; L-Valine
1	Negative vs 4+ strong positive	map00640	Propanoate metabolism	4	6	1.6	0.6667	0.0460	Succinic acid; L-Lactic acid; Methylmalonate; 2-Hydroxybutyric acid
2	Negative vs 4+ strong positive	map00030	Pentose phosphate pathway	5	10	2.67	0.5	0.0968	D-Ribose; D-Xylulose 5-phosphate; D-Erythrose 4-phosphate; Ribose 1-phosphate; Sedoheptulose 7-phosphate
3	Negative vs 4+ strong positive	map00620	Pyruvate metabolism	4	8	2.14	0.5	0.1366	Succinic acid; L-Lactic acid; Acetyl phosphate; D-Lactic acid
4	Negative vs 4+ strong positive	map00240	Pyrimidine metabolism	7	17	4.54	0.4118	0.1369	Urea; Uracil; Uridine; Cytidine; Pseudouridine; Methylmalonate; 5-Methylcytosine
5	Negative vs 4+ strong positive	map00983	Drug metabolism - other enzymes	2	3	0.8	0.6667	0.1753	Isonicotinic acid; 6-Methylmercaptopurine
6	Negative vs 4+ strong positive	map00190	Oxidative phosphorylation	2	3	0.8	0.6667	0.1753	Pyrophosphate; Succinic acid
7	Negative vs 4+ strong positive	map00360	Phenylalanine metabolism	6	15	4.01	0.4	0.1844	Succinic acid; trans-Cinnamic acid; Phenylacetylglutamine; Phenylacetylglycine; 2-Hydroxyphenylacetic acid; 3-(3-Hydroxyphenyl)propanoic acid
8	Negative vs 4+ strong positive	map00400	Phenylalanine, tyrosine and tryptophan biosynthesis	3	6	1.6	0.5	0.1960	Anthranilic acid; D-Erythrose 4-phosphate; Shikimic Acid
9	Negative vs 4+ strong positive	map00120	Primary bile acid biosynthesis	3	7	1.87	0.4286	0.2789	Glycine; Cholic acid; Chenodeoxycholic acid
10	Negative vs 4+ strong positive	map00770	Pantothenate and CoA biosynthesis	3	7	1.87	0.4286	0.2789	Uracil; 3-Methyl-2-oxobutanoic acid; Pantothenic acid
1	2+ weak vs 4+ strong positive	map00290	Valine, leucine and isoleucine biosynthesis	4	6	1.4	0.6667	0.0287	Pyruvic Acid; 3-Methyl-2-oxobutanoic acid; L-Valine; L-Threonine
2	2+ weak vs 4+ strong positive	map00330	Arginine and proline metabolism	8	19	4.45	0.4211	0.0505	Pyruvic Acid; L-Glutamate; Urea; Creatine; 5-Aminopentanoate; Creatinine; L-Hydroxyproline; trans-3-Hydroxy-L-proline
3	2+ weak vs 4+ strong positive	map00440	Phosphonate and phosphinate metabolism	2	2	0.47	1	0.0543	Pyruvic Acid; Glycine
4	2+ weak vs 4+ strong positive	map00030	Pentose phosphate pathway	5	10	2.34	0.5	0.0584	Pyruvic Acid; D-Glyceraldehyde 3-phosphate; D-Ribose; D-Gluconic acid; D-Erythrose 4-phosphate
5	2+ weak vs 4+ strong positive	map00860	Porphyrin and chlorophyll metabolism	3	5	1.17	0.6	0.0861	L-Glutamate; Glycine; L-Threonine
6	2+ weak vs 4+ strong positive	map00730	Thiamine metabolism	3	5	1.17	0.6	0.0861	Glycine; D-Glyceraldehyde 3-phosphate; Thiamine
7	2+ weak vs 4+ strong positive	map00052	Galactose metabolism	5	11	2.58	0.4545	0.0876	D-Glyceraldehyde 3-phosphate; Inositol; D-Mannose; alpha-D-Galactose 1-phosphate; D-Galactonic acid
8	2+ weak vs 4+ strong positive	map00620	Pyruvate metabolism	4	8	1.87	0.5	0.0907	Pyruvic Acid; Succinic acid; Acetyl phosphate; D-Lactic acid
9	2+ weak vs 4+ strong positive	map00190	Oxidative phosphorylation	2	3	0.7	0.6667	0.1380	Pyrophosphate; Succinic acid
10	2+ weak vs 4+ strong positive	map00780	Biotin metabolism	2	3	0.7	0.6667	0.1380	Urea; Pimelic acid
